# Supplementary material for: Intronic position +9 and −9 are potentially splicing sites boundary from intronic variants analysis of whole exome sequencing data
Source: BMC Med Genomics. 2023 Jun 26;16:146. doi: 10.1186/s12920-023-01542-7 (PMC10291791; doi:10.1186/s12920-023-01542-7)
Supplement: Supplementary file 2 — Additional file 2. The Number of Raw/Pass/Deleterious Variants and The Number of Genes associated with these variants. [file 12920_2023_1542_MOESM2_ESM.xlsx]

## Sheet: Sheet1
Supplementary Tables S2 The Number of Raw/Pass/Deleterious Variants and The Number of Genes associated with these variants
	ALL(EXON+INTRON)				INTRON				INTRON200
STEP	Genes	Variants	Genes_Dedup	Variants_Dedup	Genes	Variants	Genes_Dedup	Variants_Dedup	Genes	Variants	Genes_Dedup	Variants_Dedup
RAW	4525151	30578264	20791	688778	3132387	17232272	15531	377807	3099961	16826194	15449	367469
PASS	4171015	21838037	20366	496711	2734094	11115813	15128	246656	2707961	10937608	15052	242142
Deleterious	\	\	\	\	\	\	\	\	98167	106057	10325	31473
