# Supplementary material for: Intronic position +9 and −9 are potentially splicing sites boundary from intronic variants analysis of whole exome sequencing data
Source: BMC Med Genomics. 2023 Jun 26;16:146. doi: 10.1186/s12920-023-01542-7 (PMC10291791; doi:10.1186/s12920-023-01542-7)
Supplement: Supplementary file 3 — Additional file 3. The Number Distribution of The Raw Intronic Variants. [file 12920_2023_1542_MOESM3_ESM.xlsx]

## Sheet: Intronic_Var_Num
Supplementary Tables S3 The Number Distribution of The Raw Intronic Variants
Sample	Distance from nearby exon	Num
All	1	33321
All	2	14744
All	3	88944
All	4	116954
All	5	117316
All	6	120861
All	7	135113
All	8	128315
All	9	136241
All	10	136210
All	11	120184
All	12	107777
All	13	108062
All	14	113374
All	15	121352
All	16	113354
All	17	109402
All	18	98138
All	19	113698
All	20	103552
All	21	103894
All	22	110431
All	23	108017
All	24	103791
All	25	113092
All	26	112607
All	27	105668
All	28	102135
All	29	104718
All	30	112218
All	31	110496
All	32	109766
All	33	110280
All	34	107882
All	35	117374
All	36	108540
All	37	114767
All	38	109747
All	39	101739
All	40	96677
All	41	113081
All	42	112898
All	43	113906
All	44	111359
All	45	109032
All	46	111578
All	47	107857
All	48	108695
All	49	115187
All	50	103348
All	51	100749
All	52	114908
All	53	115121
All	54	105164
All	55	107991
All	56	112755
All	57	102436
All	58	101805
All	59	98516
All	60	114698
All	61	102064
All	62	104004
All	63	105866
All	64	99137
All	65	97054
All	66	101482
All	67	104694
All	68	102029
All	69	102917
All	70	97482
All	71	97032
All	72	98216
All	73	106552
All	74	101933
All	75	106247
All	76	98797
All	77	105304
All	78	102750
All	79	105619
All	80	98004
All	81	96063
All	82	96609
All	83	93373
All	84	105192
All	85	100814
All	86	98111
All	87	95417
All	88	102670
All	89	98966
All	90	93273
All	91	98527
All	92	95932
All	93	99666
All	94	96400
All	95	95213
All	96	95705
All	97	91349
All	98	100583
All	99	96037
All	100	93420
All	101	95196
All	102	96665
All	103	94108
All	104	97504
All	105	95254
All	106	100342
All	107	95104
All	108	96672
All	109	87285
All	110	91388
All	111	94413
All	112	87213
All	113	97805
All	114	94012
All	115	90335
All	116	92525
All	117	90888
All	118	86087
All	119	87408
All	120	91945
All	121	85129
All	122	86057
All	123	92869
All	124	79715
All	125	91307
All	126	94162
All	127	83722
All	128	86728
All	129	86548
All	130	91347
All	131	91239
All	132	91621
All	133	81811
All	134	85707
All	135	81088
All	136	88049
All	137	83573
All	138	78282
All	139	87034
All	140	81245
All	141	76534
All	142	87168
All	143	83009
All	144	80730
All	145	73588
All	146	76693
All	147	75121
All	148	84438
All	149	82567
All	150	74251
All	151	71939
All	152	59578
All	153	71021
All	154	70702
All	155	62007
All	156	67410
All	157	67891
All	158	59132
All	159	55335
All	160	60453
All	161	59059
All	162	51997
All	163	56928
All	164	49734
All	165	54786
All	166	53788
All	167	48175
All	168	47506
All	169	51376
All	170	46718
All	171	43712
All	172	46950
All	173	43936
All	174	36634
All	175	37392
All	176	40111
All	177	34456
All	178	37280
All	179	34011
All	180	33144
All	181	30692
All	182	27006
All	183	31181
All	184	26531
All	185	31171
All	186	23197
All	187	26578
All	188	22526
All	189	25139
All	190	22131
All	191	18397
All	192	18785
All	193	19399
All	194	17027
All	195	15228
All	196	18329
All	197	14660
All	198	12941
All	199	14059
All	200	12237
All	201	13026
All	202	11833
All	203	8645
All	204	9724
All	205	8953
All	206	6976
All	207	7537
All	208	5691
All	209	3860
All	210	2520
All	211	4329
All	212	3554
All	213	4081
All	214	2429
All	215	3293
All	216	2267
All	217	1858
All	218	1582
All	219	1737
All	220	1369
All	221	1604
All	222	1057
All	223	447
All	224	1123
All	225	535
All	226	389
All	227	501
All	228	298
All	229	1816
All	230	610
All	231	118
All	232	373
All	233	383
All	234	178
All	235	220
All	236	215
All	237	244
All	238	433
All	239	396
All	240	442
All	241	94
All	242	422
All	243	117
All	244	843
All	245	177
All	246	332
All	247	305
All	248	57
All	249	558
All	250	615
All	251	187
All	252	166
All	253	531
All	254	251
All	255	507
All	256	107
All	257	62
All	258	467
All	259	335
All	260	51
All	261	217
All	262	526
All	263	137
All	264	375
All	265	297
All	266	143
All	267	354
All	268	339
All	269	32
All	270	75
All	271	188
All	272	444
All	273	198
All	274	101
All	275	31
All	276	266
All	277	353
All	278	287
All	279	479
All	280	8
All	281	125
All	282	48
All	283	276
All	284	16
All	285	30
All	286	4
All	287	206
All	288	560
All	289	11
All	290	37
All	291	24
All	292	8
All	293	35
All	294	93
All	295	320
All	296	83
All	297	36
All	298	31
All	299	198
All	300	315
All	301	179
All	302	40
All	303	100
All	304	6
All	305	184
All	306	13
All	307	3
All	308	794
All	309	10
All	310	748
All	311	306
All	312	4
All	313	25
All	314	28
All	315	2
All	316	358
All	317	31
All	318	142
All	319	271
All	320	157
All	321	9
All	322	218
All	323	201
All	324	21
All	325	274
All	326	13
All	327	68
All	328	5
All	329	308
All	330	76
All	331	486
All	332	141
All	333	282
All	334	200
All	335	55
All	336	60
All	337	561
All	338	447
All	339	302
All	340	3
All	341	276
All	342	16
All	343	267
All	344	26
All	345	543
All	346	293
All	347	698
All	348	330
All	349	147
All	350	627
All	351	397
All	352	205
All	353	3
All	354	259
All	355	4
All	356	417
All	357	2
All	358	150
All	359	428
All	360	12
All	361	4
All	362	36
All	363	115
All	364	736
All	365	4
All	366	230
All	367	220
All	368	173
All	369	285
All	370	149
All	371	119
All	372	81
All	373	610
All	374	257
All	375	69
All	376	251
All	377	34
All	378	5
All	379	83
All	380	4
All	381	8
All	382	196
All	383	1
All	384	462
All	385	162
All	386	14
All	387	214
All	388	1
All	389	41
All	390	138
All	391	17
All	392	582
All	393	3
All	394	75
All	395	574
All	396	130
All	397	1
All	399	46
All	400	2
All	401	3
All	402	269
All	403	40
All	404	237
All	405	36
All	406	4
All	407	426
All	408	253
All	409	137
All	410	2
All	411	1
All	412	11
All	413	1
All	414	2
All	415	4
All	416	1
All	417	196
All	418	23
All	419	162
All	420	30
All	421	933
All	422	622
All	423	459
All	424	5
All	425	369
All	426	76
All	427	17
All	428	129
All	429	25
All	430	182
All	431	78
All	432	197
All	433	621
All	435	86
All	436	368
All	437	24
All	438	2
All	439	2
All	440	5
All	441	1
All	442	4
All	443	55
All	444	120
All	445	4
All	446	4
All	447	136
All	448	189
All	449	3
All	450	2
All	452	237
All	453	42
All	455	14
All	456	141
All	458	1
All	459	4
All	460	474
All	461	13
All	462	911
All	463	238
All	464	3
All	465	30
All	468	2
All	469	18
All	470	4
All	471	1
All	474	354
All	475	475
All	476	20
All	477	272
All	478	179
All	479	263
All	480	3
All	481	9
All	482	7
All	483	1
All	484	21
All	485	6
All	486	102
All	487	205
All	488	2
All	489	1
All	491	252
All	492	1
All	493	183
All	496	2
All	497	30
All	498	3
All	499	14
All	500	376
All	501	177
All	502	1
All	503	2
All	505	276
All	506	2
All	507	3
All	509	2
All	510	1
All	511	262
All	512	161
All	513	37
All	514	236
All	515	44
All	516	47
All	517	4
All	519	268
All	520	192
All	521	119
All	522	380
All	523	46
All	524	63
All	525	269
All	526	341
All	527	149
All	528	56
All	529	18
All	530	257
All	531	292
All	532	246
All	533	198
All	534	1
All	535	1
All	536	443
All	537	272
All	539	83
All	540	388
All	542	3
All	543	1
All	544	14
All	546	3
All	548	11
All	549	2
All	550	4
All	552	3
All	553	232
All	554	1
All	555	3
All	556	1
All	557	1
All	558	247
All	559	1
All	560	321
All	561	128
All	562	287
All	563	12
All	564	171
All	565	2
All	567	38
All	568	1
All	569	22
All	570	15
All	571	288
All	574	1
All	575	227
All	576	30
All	577	97
All	579	1
All	581	1
All	582	9
All	583	7
All	585	457
All	586	3
All	587	100
All	588	5
All	589	5
All	590	1
All	591	157
All	593	183
All	594	137
All	595	268
All	597	145
All	598	121
All	600	260
All	601	263
All	602	5
All	603	256
All	604	275
All	607	301
All	608	6
All	609	37
All	610	3
All	611	176
All	612	14
All	613	47
All	614	1
All	616	5
All	618	36
All	619	25
All	620	135
All	621	259
All	622	245
All	623	288
All	624	1
All	625	7
All	626	4
All	628	27
All	629	202
All	630	233
All	631	148
All	632	35
All	633	14
All	634	129
All	635	156
All	636	120
All	637	6
All	638	7
All	639	262
All	640	21
All	641	15
All	642	56
All	643	90
All	647	2
All	648	39
All	649	345
All	650	266
All	652	236
All	654	2
All	655	6
All	657	151
All	658	235
All	659	1
All	660	102
All	661	144
All	662	88
All	663	14
All	664	55
All	665	293
All	666	218
All	667	1
All	668	418
All	669	128
All	670	1
All	671	1
All	673	2
All	674	277
All	675	129
All	676	50
All	677	6
All	678	1
All	680	49
All	681	52
All	682	211
All	683	1
All	684	47
All	685	293
All	687	180
All	688	1
All	689	53
All	690	38
All	691	1
All	692	11
All	693	2
All	694	1
All	695	1
All	696	1
All	698	69
All	699	2
All	700	3
All	701	29
All	702	1
All	703	483
All	704	276
All	705	28
All	706	244
All	707	26
All	708	63
All	709	30
All	710	5
All	711	247
All	712	2
All	713	24
All	714	202
All	715	150
All	716	4
All	717	6
All	718	49
All	719	230
All	720	205
All	721	243
All	722	10
All	724	110
All	725	19
All	726	361
All	727	157
All	728	185
All	729	1
All	730	7
All	731	1
All	732	3
All	733	4
All	734	9
All	735	270
All	737	412
All	738	2
All	739	269
All	740	1
All	741	90
All	742	31
All	743	496
All	744	30
All	745	329
All	746	5
All	747	27
All	748	241
All	749	33
All	750	94
All	751	158
All	752	3
All	753	4
All	754	6
All	755	111
All	758	30
All	759	1
All	760	246
All	761	64
All	762	1
All	763	324
All	764	249
All	765	147
All	766	144
All	767	1
All	768	377
All	769	110
All	770	18
All	771	16
All	772	1
All	773	64
All	774	6
All	775	205
All	776	52
All	777	12
All	778	426
All	779	86
All	780	14
All	781	278
All	782	1
All	783	33
All	784	34
All	785	272
All	786	99
All	788	1
All	789	343
All	790	1
All	791	1
All	792	1
All	793	3
All	794	311
All	795	19
All	796	449
All	797	2
All	799	139
All	800	1
All	804	89
All	805	1
All	806	4
All	807	1
All	808	340
All	810	404
All	811	137
All	813	2
All	814	2
All	816	3
All	817	146
All	819	1
All	821	1
All	823	153
All	824	1
All	825	1
All	826	4
All	827	261
All	829	9
All	830	38
All	832	252
All	833	288
All	834	43
All	835	4
All	836	35
All	837	8
All	839	1
All	840	58
All	841	126
All	842	373
All	843	19
All	844	7
All	845	135
All	847	269
All	850	209
All	854	423
All	855	43
All	856	1
All	857	252
All	858	3
All	859	37
All	860	179
All	861	267
All	862	4
All	863	1
All	865	3
All	866	268
All	868	2
All	869	128
All	872	262
All	873	1
All	878	1
All	879	267
All	880	120
All	882	3
All	883	12
All	886	1
All	887	178
All	888	170
All	890	1
All	892	55
All	893	167
All	894	176
All	895	134
All	896	45
All	897	115
All	898	338
All	899	21
All	900	252
All	901	18
All	902	269
All	903	34
All	904	1
All	905	369
All	906	269
All	907	268
All	910	416
All	911	2
All	912	32
All	913	366
All	914	433
All	915	1
All	916	1
All	918	1
All	919	16
All	920	1
All	922	1
All	923	106
All	925	1
All	926	22
All	927	11
All	930	213
All	932	205
All	934	276
All	935	152
All	937	6
All	938	270
All	939	2
All	941	2
All	942	1
All	943	218
All	944	54
All	945	311
All	948	1
All	949	18
All	950	2
All	951	63
All	954	33
All	955	3
All	956	31
All	959	222
All	960	11
All	961	140
All	963	2
All	964	269
All	965	3
All	967	142
All	971	254
All	972	5
All	973	111
All	974	84
All	975	21
All	977	210
All	978	13
All	979	7
All	980	1
All	981	1
All	982	2
All	983	267
All	984	18
All	986	3
All	987	1
All	988	2
All	989	269
All	990	156
All	991	25
All	995	277
All	996	1
All	997	25
All	1000	269
All	1003	269
All	1004	241
All	1005	1
All	1007	26
All	1008	2
All	1009	173
All	1010	1
All	1011	1
All	1012	1
All	1013	2
All	1016	169
All	1017	3
All	1018	7
All	1019	533
All	1020	70
All	1021	121
All	1022	98
All	1025	37
All	1026	166
All	1027	64
All	1028	1
All	1031	335
All	1032	4
All	1033	1
All	1036	3
All	1041	220
All	1042	2
All	1043	1
All	1044	2
All	1045	22
All	1047	1
All	1048	16
All	1049	5
All	1050	39
All	1051	3
All	1052	1
All	1053	1
All	1055	6
All	1056	252
All	1057	1
All	1059	8
All	1062	1
All	1063	124
All	1064	47
All	1065	188
All	1066	224
All	1067	3
All	1068	307
All	1069	1
All	1070	141
All	1071	4452
All	1072	87
All	1073	2
All	1074	180
All	1077	18
All	1078	42
All	1079	67
All	1080	210
All	1081	10
All	1082	225
All	1083	293
All	1084	2
All	1086	7
All	1087	34
All	1088	1
All	1089	156
All	1090	3
All	1091	38
All	1092	1
All	1093	144
All	1094	31
All	1095	303
All	1096	12
All	1097	287
All	1098	2
All	1101	1
All	1102	454
All	1103	111
All	1104	244
All	1105	4
All	1106	1
All	1110	78
All	1111	224
All	1112	53
All	1113	395
All	1114	4
All	1117	1
All	1118	3
All	1119	94
All	1120	1
All	1121	1
All	1122	2
All	1123	185
All	1124	1
All	1125	144
All	1126	222
All	1127	6
All	1130	73
All	1131	1
All	1132	1
All	1135	17
All	1136	85
All	1139	19
All	1140	95
All	1141	137
All	1142	39
All	1144	284
All	1146	16
All	1147	2
All	1148	14
All	1149	123
All	1150	102
All	1151	14
All	1152	84
All	1153	284
All	1154	114
All	1155	18
All	1156	27
All	1158	207
All	1159	4
All	1161	34
All	1163	1
All	1165	373
All	1166	2
All	1167	4
All	1168	1
All	1169	6
All	1170	1
All	1171	1
All	1172	240
All	1173	454
All	1174	6
All	1175	145
All	1176	255
All	1178	183
All	1179	1
All	1180	219
All	1182	12
All	1183	5
All	1184	1
All	1185	1
All	1186	18
All	1187	1
All	1192	99
All	1193	1
All	1194	105
All	1196	1
All	1198	206
All	1199	19
All	1203	1
All	1204	1
All	1205	1
All	1206	1
All	1207	55
All	1209	17
All	1212	185
All	1213	27
All	1214	224
All	1215	202
All	1216	358
All	1217	213
All	1221	1
All	1222	14
All	1223	11
All	1224	258
All	1225	10
All	1227	111
All	1228	1
All	1229	4
All	1230	13
All	1231	3
All	1232	2
All	1233	31
All	1234	8
All	1235	202
All	1236	2
All	1238	386
All	1239	74
All	1240	1
All	1242	1
All	1245	2
All	1246	270
All	1247	1
All	1250	350
All	1251	3
All	1252	18
All	1253	2
All	1254	269
All	1255	2
All	1256	2
All	1257	3
All	1259	3
All	1260	43
All	1261	34
All	1262	1
All	1263	297
All	1264	5
All	1265	1
All	1266	186
All	1268	2
All	1269	21
All	1270	197
All	1271	4
All	1274	282
All	1275	5
All	1277	83
All	1278	127
All	1279	1
All	1280	123
All	1281	1
All	1283	29
All	1285	269
All	1286	3
All	1287	14
All	1288	1
All	1292	1
All	1293	1
All	1297	2
All	1299	1
All	1301	179
All	1302	268
All	1304	1
All	1306	27
All	1308	9
All	1309	31
All	1310	7
All	1311	36
All	1312	1
All	1313	20
All	1314	1
All	1315	62
All	1317	26
All	1318	72
All	1319	26
All	1320	2
All	1321	6
All	1324	59
All	1325	176
All	1326	1
All	1327	19
All	1328	2
All	1330	1
All	1332	5
All	1335	5
All	1336	4
All	1337	1
All	1340	313
All	1341	269
All	1342	12
All	1343	3
All	1344	9
All	1345	1
All	1348	1
All	1349	3
All	1350	1
All	1351	1
All	1353	179
All	1355	47
All	1356	47
All	1357	239
All	1358	187
All	1359	239
All	1360	31
All	1361	317
All	1365	5
All	1367	2
All	1369	1
All	1375	209
All	1376	208
All	1378	2
All	1381	1
All	1382	157
All	1387	58
All	1388	440
All	1391	1
All	1392	24
All	1395	1
All	1396	17
All	1399	59
All	1400	2
All	1401	92
All	1402	449
All	1403	33
All	1405	1
All	1407	1
All	1408	395
All	1411	8
All	1413	1
All	1414	1
All	1415	1
All	1416	122
All	1417	6
All	1418	216
All	1422	269
All	1424	28
All	1426	9
All	1430	9
All	1431	173
All	1432	165
All	1433	124
All	1436	1
All	1438	9
All	1439	2
All	1441	223
All	1442	166
All	1444	1
All	1446	1
All	1447	26
All	1448	5
All	1449	13
All	1451	1
All	1452	13
All	1453	40
All	1455	157
All	1458	2
All	1460	11
All	1461	1
All	1462	1
All	1463	9
All	1465	182
All	1466	1
All	1467	20
All	1468	32
All	1469	4
All	1470	21
All	1471	9
All	1472	1
All	1473	264
All	1477	51
All	1478	1
All	1481	1
All	1483	137
All	1486	2
All	1490	1
All	1491	1
All	1494	1
All	1495	224
All	1496	139
All	1499	96
All	1501	1
All	1502	2
All	1503	19
All	1505	1
All	1506	58
All	1507	1
All	1513	1
All	1515	4
All	1518	2
All	1519	211
All	1520	92
All	1522	1
All	1523	210
All	1524	1
All	1525	36
All	1526	1
All	1527	4
All	1528	146
All	1530	1
All	1532	1
All	1534	3
All	1536	7
All	1537	25
All	1538	152
All	1539	162
All	1540	19
All	1541	1
All	1542	164
All	1544	147
All	1545	2
All	1546	178
All	1547	1
All	1548	85
All	1549	1
All	1550	43
All	1551	2
All	1553	120
All	1554	237
All	1555	2
All	1558	204
All	1559	1
All	1562	436
All	1563	2
All	1564	1
All	1565	237
All	1566	268
All	1568	183
All	1570	1
All	1571	1
All	1572	2
All	1574	46
All	1575	58
All	1578	2
All	1580	73
All	1581	1
All	1584	1
All	1585	68
All	1586	5
All	1593	14
All	1597	1
All	1599	14
All	1601	5
All	1602	2
All	1608	32
All	1612	16
All	1613	247
All	1614	3
All	1615	424
All	1616	269
All	1617	98
All	1618	20
All	1622	9
All	1623	3
All	1624	4
All	1625	6
All	1632	272
All	1635	2
All	1636	268
All	1638	267
All	1639	41
All	1640	3
All	1644	3
All	1645	16
All	1647	37
All	1652	1
All	1653	115
All	1655	54
All	1657	7
All	1662	15
All	1664	297
All	1665	4
All	1667	8
All	1669	1
All	1671	1
All	1672	1
All	1673	1
All	1674	36
All	1676	3
All	1677	169
All	1678	30
All	1679	166
All	1680	289
All	1681	1
All	1684	4
All	1686	122
All	1687	2
All	1690	269
All	1692	18
All	1696	1
All	1698	15
All	1699	217
All	1700	1
All	1702	1
All	1703	2
All	1704	31
All	1706	193
All	1708	49
All	1712	8
All	1713	51
All	1714	4
All	1715	168
All	1717	45
All	1725	1
All	1726	24
All	1728	1
All	1730	185
All	1731	87
All	1732	1
All	1735	203
All	1736	1
All	1742	2
All	1743	5
All	1747	173
All	1748	53
All	1751	1
All	1752	234
All	1755	41
All	1756	91
All	1758	1
All	1762	2
All	1763	1
All	1766	3
All	1767	1
All	1772	113
All	1773	8
All	1774	1
All	1778	1
All	1781	30
All	1782	15
All	1783	2
All	1784	266
All	1785	80
All	1786	90
All	1787	2
All	1789	1
All	1791	158
All	1792	2
All	1793	1
All	1794	38
All	1795	3
All	1797	200
All	1798	2
All	1799	178
All	1800	2
All	1806	212
All	1807	2
All	1808	1
All	1811	1
All	1813	1
All	1815	6
All	1817	1
All	1820	6
All	1822	2
All	1825	6
All	1826	74
All	1827	230
All	1828	236
All	1829	93
All	1830	2
All	1832	14
All	1833	102
All	1835	195
All	1836	472
All	1837	108
All	1838	28
All	1839	111
All	1840	76
All	1842	10
All	1843	1
All	1844	2
All	1848	1
All	1850	1
All	1852	1
All	1853	19
All	1854	2
All	1856	2
All	1857	1
All	1858	7
All	1859	10
All	1860	3
All	1861	1
All	1862	1
All	1863	1
All	1864	1
All	1866	9
All	1867	1
All	1868	30
All	1874	2
All	1879	1
All	1884	109
All	1885	133
All	1888	2
All	1892	30
All	1895	71
All	1901	1
All	1902	1
All	1905	20
All	1907	75
All	1911	3
All	1912	77
All	1918	1
All	1922	1
All	1924	268
All	1925	91
All	1930	1
All	1932	2
All	1933	132
All	1939	2
All	1940	35
All	1941	268
All	1943	1
All	1944	11
All	1945	2
All	1946	426
All	1947	246
All	1950	1
All	1952	88
All	1953	223
All	1957	36
All	1959	58
All	1960	84
All	1964	30
All	1966	31
All	1967	1
All	1968	47
All	1971	1
All	1980	2
All	1986	282
All	1988	1
All	1990	191
All	1991	25
All	1992	6
All	1993	2
All	1995	22
All	2003	1
All	2004	2
All	2005	93
All	2007	2
All	2008	2
All	2010	204
All	2011	1
All	2013	254
All	2014	214
All	2015	25
All	2017	55
All	2018	177
All	2022	1
All	2026	11
All	2027	224
All	2029	31
All	2030	136
All	2035	11
All	2036	162
All	2040	267
All	2041	1
All	2042	218
All	2046	160
All	2047	242
All	2048	151
All	2050	1
All	2051	164
All	2052	66
All	2057	250
All	2060	1
All	2062	4
All	2063	160
All	2064	253
All	2068	1
All	2069	269
All	2070	1
All	2072	9
All	2081	1
All	2083	1
All	2088	1
All	2089	3
All	2090	335
All	2092	217
All	2093	2
All	2100	240
All	2105	7
All	2106	1
All	2107	3
All	2110	1
All	2112	264
All	2113	1
All	2115	1
All	2117	22
All	2123	1
All	2124	1
All	2125	23
All	2126	1
All	2131	1
All	2135	1
All	2140	6
All	2141	1
All	2142	253
All	2143	7
All	2144	27
All	2146	96
All	2147	1
All	2148	43
All	2150	2
All	2151	1
All	2152	139
All	2158	18
All	2159	6
All	2160	270
All	2163	1
All	2165	386
All	2171	1
All	2175	1
All	2179	1
All	2180	1
All	2183	13
All	2184	1
All	2189	1
All	2193	2
All	2194	20
All	2198	1
All	2204	1
All	2205	1
All	2206	1
All	2207	287
All	2209	2
All	2210	221
All	2212	268
All	2216	8
All	2217	4
All	2218	472
All	2220	2
All	2221	11
All	2222	221
All	2224	1
All	2225	2
All	2226	197
All	2235	479
All	2238	2
All	2240	1
All	2241	1
All	2242	145
All	2243	1
All	2245	1
All	2246	23
All	2247	1
All	2251	1
All	2252	22
All	2256	2
All	2258	235
All	2261	1
All	2266	1
All	2268	34
All	2269	1
All	2273	275
All	2279	531
All	2280	29
All	2281	500
All	2282	187
All	2287	314
All	2288	13
All	2289	2
All	2290	4
All	2291	1
All	2292	6
All	2293	28
All	2294	2
All	2295	376
All	2296	11
All	2297	2
All	2299	254
All	2301	2
All	2303	1
All	2304	2
All	2305	34
All	2306	179
All	2307	27
All	2308	3
All	2309	1
All	2312	1
All	2313	1
All	2314	35
All	2324	1
All	2328	128
All	2329	157
All	2330	23
All	2331	59
All	2334	1
All	2336	273
All	2337	1
All	2345	138
All	2348	2
All	2350	7
All	2351	2
All	2354	253
All	2355	46
All	2357	163
All	2359	1
All	2363	1
All	2364	251
All	2365	3
All	2368	2
All	2370	24
All	2371	55
All	2372	1
All	2373	3
All	2374	254
All	2376	3
All	2377	1
All	2378	1
All	2380	220
All	2381	32
All	2382	245
All	2389	37
All	2392	5
All	2393	36
All	2394	264
All	2400	1
All	2402	170
All	2403	34
All	2405	1
All	2406	9
All	2407	33
All	2409	133
All	2412	1
All	2413	8
All	2416	2
All	2422	1
All	2423	2
All	2424	2
All	2427	114
All	2428	1
All	2429	1
All	2432	4
All	2435	2
All	2437	52
All	2438	267
All	2440	231
All	2443	2
All	2447	61
All	2448	4
All	2451	4
All	2453	251
All	2459	16
All	2460	2
All	2461	3
All	2464	24
All	2467	146
All	2469	4
All	2470	1
All	2474	16
All	2477	6
All	2478	1
All	2479	302
All	2481	45
All	2484	34
All	2487	238
All	2488	4
All	2489	1
All	2493	1
All	2499	1
All	2502	175
All	2504	71
All	2505	97
All	2507	1
All	2509	107
All	2510	255
All	2511	216
All	2514	74
All	2515	81
All	2516	76
All	2523	136
All	2524	1
All	2525	42
All	2532	1
All	2533	10
All	2535	1
All	2536	228
All	2540	1
All	2541	27
All	2542	4
All	2543	8
All	2544	2
All	2546	9
All	2550	2
All	2552	1
All	2554	1
All	2559	188
All	2561	280
All	2562	183
All	2563	53
All	2565	19
All	2569	109
All	2571	8
All	2573	21
All	2577	1
All	2578	8
All	2579	2
All	2581	14
All	2582	12
All	2583	2
All	2584	31
All	2585	1
All	2588	1
All	2589	1
All	2591	2
All	2599	1
All	2604	1
All	2606	1
All	2607	125
All	2608	1
All	2609	1
All	2613	124
All	2614	404
All	2615	33
All	2617	30
All	2619	3
All	2625	1
All	2627	21
All	2629	20
All	2631	8
All	2634	1
All	2635	31
All	2641	1
All	2643	11
All	2645	2
All	2647	43
All	2649	1
All	2650	16
All	2651	1
All	2652	128
All	2655	161
All	2657	111
All	2660	48
All	2661	2
All	2670	241
All	2671	1
All	2675	31
All	2676	90
All	2682	1
All	2685	2
All	2687	2
All	2692	1
All	2694	1
All	2700	1
All	2702	2
All	2703	1
All	2704	201
All	2705	19
All	2706	4
All	2707	12
All	2708	183
All	2709	1
All	2710	37
All	2711	264
All	2714	1
All	2720	83
All	2721	1
All	2724	213
All	2726	1
All	2727	16
All	2730	1
All	2736	35
All	2737	345
All	2746	60
All	2748	4
All	2749	75
All	2752	1
All	2753	438
All	2761	79
All	2765	121
All	2767	55
All	2770	2
All	2771	169
All	2774	173
All	2779	183
All	2781	1
All	2782	1
All	2783	189
All	2785	1
All	2788	8
All	2789	193
All	2790	195
All	2793	194
All	2794	2
All	2797	1
All	2799	197
All	2802	153
All	2803	17
All	2804	118
All	2805	221
All	2807	1
All	2812	1
All	2814	38
All	2815	39
All	2816	161
All	2823	2
All	2829	1
All	2832	10
All	2834	1
All	2837	206
All	2840	11
All	2842	251
All	2844	18
All	2846	1
All	2848	24
All	2858	1
All	2863	25
All	2864	19
All	2867	1
All	2869	233
All	2871	188
All	2873	2
All	2874	10
All	2877	253
All	2880	137
All	2881	240
All	2883	1
All	2895	7
All	2897	1
All	2904	133
All	2905	1
All	2909	4
All	2912	138
All	2916	253
All	2918	77
All	2919	2
All	2920	49
All	2922	1
All	2923	253
All	2924	1
All	2925	1
All	2935	1
All	2939	1
All	2942	1
All	2963	1
All	2966	10
All	2968	1
All	2971	1
All	2972	1
All	2981	92
All	2984	3
All	2985	1
All	2986	1
All	2987	29
All	2988	52
All	2994	24
All	2995	1
All	2996	111
All	2997	1
All	3000	174
All	3001	109
All	3021	104
All	3022	261
All	3028	253
All	3029	2
All	3032	23
All	3033	4
All	3035	1
All	3037	104
All	3039	100
All	3041	88
All	3045	253
All	3050	352
All	3051	253
All	3055	261
All	3056	159
All	3058	1
All	3066	1
All	3072	1
All	3073	253
All	3078	233
All	3080	1
All	3082	7
All	3083	111
All	3084	255
All	3086	2
All	3088	5
All	3090	20
All	3092	156
All	3094	55
All	3098	27
All	3099	149
All	3111	2
All	3116	324
All	3117	263
All	3127	3
All	3130	71
All	3131	5
All	3133	89
All	3137	1
All	3149	282
All	3151	1
All	3154	1
All	3157	1
All	3158	1
All	3161	1
All	3162	1
All	3164	1
All	3167	2
All	3169	142
All	3171	3
All	3173	1
All	3175	3
All	3177	158
All	3179	1
All	3180	233
All	3181	3
All	3183	1
All	3187	1
All	3189	1
All	3192	15
All	3195	1
All	3196	2
All	3197	1
All	3218	94
All	3229	1
All	3232	21
All	3235	28
All	3241	1
All	3243	168
All	3253	77
All	3255	60
All	3257	1
All	3264	1
All	3268	1
All	3269	246
All	3270	1
All	3274	1
All	3280	1
All	3282	47
All	3288	35
All	3299	213
All	3308	1
All	3311	1
All	3312	341
All	3314	24
All	3317	241
All	3318	31
All	3320	215
All	3321	2
All	3349	3
All	3350	227
All	3354	10
All	3365	1
All	3369	38
All	3370	1
All	3372	1
All	3373	12
All	3375	190
All	3382	237
[truncated: 2,736 more rows]
