# Supplementary material for: Intronic position +9 and −9 are potentially splicing sites boundary from intronic variants analysis of whole exome sequencing data
Source: BMC Med Genomics. 2023 Jun 26;16:146. doi: 10.1186/s12920-023-01542-7 (PMC10291791; doi:10.1186/s12920-023-01542-7)
Supplement: Supplementary file 4 — Additional file 4. The FP Distribution of The Raw Intronic Variants. [file 12920_2023_1542_MOESM4_ESM.xlsx]

## Sheet: RAW.Distance_total_FP_Percent
Supplementary Tables S4 The FP Distribution of The Raw Intronic Variants
Sample	Distance	Total	FP	PASS	Percent
ZS-001	1	130	16	114	0.123077
ZS-001	2	53	9	44	0.169811
ZS-001	3	344	42	302	0.122093
ZS-001	4	436	60	376	0.137615
ZS-001	5	452	63	389	0.139381
ZS-001	6	460	34	426	0.073913
ZS-001	7	480	32	448	0.0666667
ZS-001	8	479	50	429	0.104384
ZS-001	9	510	38	472	0.0745098
ZS-001	10	500	48	452	0.096
ZS-001	11	425	37	388	0.0870588
ZS-001	12	390	23	367	0.0589744
ZS-001	13	406	22	384	0.0541872
ZS-001	14	413	29	384	0.0702179
ZS-001	15	448	31	417	0.0691964
ZS-001	16	416	26	390	0.0625
ZS-001	17	389	30	359	0.0771208
ZS-001	18	346	20	326	0.0578035
ZS-001	19	398	32	366	0.080402
ZS-001	20	367	17	350	0.0463215
ZS-001	21	395	22	373	0.0556962
ZS-001	22	372	26	346	0.0698925
ZS-001	23	399	23	376	0.0576441
ZS-001	24	383	28	355	0.073107
ZS-001	25	423	26	397	0.0614657
ZS-001	26	409	22	387	0.0537897
ZS-001	27	388	24	364	0.0618557
ZS-001	28	380	28	352	0.0736842
ZS-001	29	396	27	369	0.0681818
ZS-001	30	392	22	370	0.0561224
ZS-001	31	412	23	389	0.0558252
ZS-001	32	411	22	389	0.053528
ZS-001	33	412	23	389	0.0558252
ZS-001	34	387	12	375	0.0310078
ZS-001	35	401	23	378	0.0573566
ZS-001	36	387	25	362	0.0645995
ZS-001	37	419	16	403	0.0381862
ZS-001	38	394	22	372	0.0558376
ZS-001	39	376	21	355	0.0558511
ZS-001	40	345	17	328	0.0492754
ZS-001	41	426	34	392	0.0798122
ZS-001	42	412	19	393	0.0461165
ZS-001	43	389	19	370	0.0488432
ZS-001	44	405	26	379	0.0641975
ZS-001	45	400	30	370	0.075
ZS-001	46	424	24	400	0.0566038
ZS-001	47	384	25	359	0.0651042
ZS-001	48	414	12	402	0.0289855
ZS-001	49	398	18	380	0.0452261
ZS-001	50	374	26	348	0.0695187
ZS-001	51	359	17	342	0.0473538
ZS-001	52	412	20	392	0.0485437
ZS-001	53	425	16	409	0.0376471
ZS-001	54	394	25	369	0.0634518
ZS-001	55	393	14	379	0.0356234
ZS-001	56	426	19	407	0.0446009
ZS-001	57	369	20	349	0.0542005
ZS-001	58	381	24	357	0.0629921
ZS-001	59	365	27	338	0.0739726
ZS-001	60	440	24	416	0.0545455
ZS-001	61	375	22	353	0.0586667
ZS-001	62	390	18	372	0.0461538
ZS-001	63	393	28	365	0.0712468
ZS-001	64	370	21	349	0.0567568
ZS-001	65	371	20	351	0.0539084
ZS-001	66	384	26	358	0.0677083
ZS-001	67	378	31	347	0.0820106
ZS-001	68	370	24	346	0.0648649
ZS-001	69	388	22	366	0.056701
ZS-001	70	368	26	342	0.0706522
ZS-001	71	380	28	352	0.0736842
ZS-001	72	342	16	326	0.0467836
ZS-001	73	392	19	373	0.0484694
ZS-001	74	386	19	367	0.0492228
ZS-001	75	400	28	372	0.07
ZS-001	76	365	27	338	0.0739726
ZS-001	77	395	24	371	0.0607595
ZS-001	78	398	32	366	0.080402
ZS-001	79	388	20	368	0.0515464
ZS-001	80	356	32	324	0.0898876
ZS-001	81	364	29	335	0.0796703
ZS-001	82	357	28	329	0.0784314
ZS-001	83	328	32	296	0.097561
ZS-001	84	393	23	370	0.0585242
ZS-001	85	365	32	333	0.0876712
ZS-001	86	348	28	320	0.0804598
ZS-001	87	355	27	328	0.0760563
ZS-001	88	374	36	338	0.0962567
ZS-001	89	369	31	338	0.0840108
ZS-001	90	340	31	309	0.0911765
ZS-001	91	362	33	329	0.0911602
ZS-001	92	367	28	339	0.0762943
ZS-001	93	375	45	330	0.12
ZS-001	94	375	41	334	0.109333
ZS-001	95	356	32	324	0.0898876
ZS-001	96	374	43	331	0.114973
ZS-001	97	339	31	308	0.0914454
ZS-001	98	392	37	355	0.0943878
ZS-001	99	360	45	315	0.125
ZS-001	100	350	41	309	0.117143
ZS-001	101	344	45	299	0.130814
ZS-001	102	352	45	307	0.127841
ZS-001	103	351	47	304	0.133903
ZS-001	104	387	49	338	0.126615
ZS-001	105	347	48	299	0.138329
ZS-001	106	385	62	323	0.161039
ZS-001	107	380	64	316	0.168421
ZS-001	108	381	71	310	0.186352
ZS-001	109	351	61	290	0.173789
ZS-001	110	344	56	288	0.162791
ZS-001	111	370	63	307	0.17027
ZS-001	112	331	64	267	0.193353
ZS-001	113	377	76	301	0.201592
ZS-001	114	377	65	312	0.172414
ZS-001	115	351	72	279	0.205128
ZS-001	116	357	59	298	0.165266
ZS-001	117	354	81	273	0.228814
ZS-001	118	307	72	235	0.234528
ZS-001	119	330	86	244	0.260606
ZS-001	120	364	90	274	0.247253
ZS-001	121	335	81	254	0.241791
ZS-001	122	333	81	252	0.243243
ZS-001	123	356	94	262	0.264045
ZS-001	124	321	90	231	0.280374
ZS-001	125	379	99	280	0.261214
ZS-001	126	367	96	271	0.26158
ZS-001	127	340	82	258	0.241176
ZS-001	128	314	99	215	0.315287
ZS-001	129	356	112	244	0.314607
ZS-001	130	364	107	257	0.293956
ZS-001	131	364	107	257	0.293956
ZS-001	132	377	120	257	0.318302
ZS-001	133	326	100	226	0.306748
ZS-001	134	330	108	222	0.327273
ZS-001	135	318	103	215	0.323899
ZS-001	136	371	130	241	0.350404
ZS-001	137	328	133	195	0.405488
ZS-001	138	317	113	204	0.356467
ZS-001	139	362	146	216	0.403315
ZS-001	140	341	140	201	0.410557
ZS-001	141	297	109	188	0.367003
ZS-001	142	367	156	211	0.425068
ZS-001	143	340	134	206	0.394118
ZS-001	144	328	137	191	0.417683
ZS-001	145	291	128	163	0.439863
ZS-001	146	317	145	172	0.457413
ZS-001	147	324	139	185	0.429012
ZS-001	148	354	156	198	0.440678
ZS-001	149	365	183	182	0.50137
ZS-001	150	314	151	163	0.480892
ZS-001	151	323	160	163	0.495356
ZS-001	152	247	130	117	0.526316
ZS-001	153	296	132	164	0.445946
ZS-001	154	304	142	162	0.467105
ZS-001	155	263	132	131	0.501901
ZS-001	156	263	131	132	0.498099
ZS-001	157	288	145	143	0.503472
ZS-001	158	247	129	118	0.522267
ZS-001	159	235	123	112	0.523404
ZS-001	160	257	138	119	0.536965
ZS-001	161	238	137	101	0.57563
ZS-001	162	225	120	105	0.533333
ZS-001	163	245	141	104	0.57551
ZS-001	164	215	120	95	0.55814
ZS-001	165	239	140	99	0.585774
ZS-001	166	228	127	101	0.557018
ZS-001	167	213	119	94	0.558685
ZS-001	168	201	117	84	0.58209
ZS-001	169	232	142	90	0.612069
ZS-001	170	197	118	79	0.598985
ZS-001	171	186	127	59	0.682796
ZS-001	172	193	116	77	0.601036
ZS-001	173	179	110	69	0.614525
ZS-001	174	161	95	66	0.590062
ZS-001	175	167	111	56	0.664671
ZS-001	176	172	111	61	0.645349
ZS-001	177	154	110	44	0.714286
ZS-001	178	170	117	53	0.688235
ZS-001	179	146	90	56	0.616438
ZS-001	180	161	108	53	0.670807
ZS-001	181	126	85	41	0.674603
ZS-001	182	123	88	35	0.715447
ZS-001	183	151	104	47	0.688742
ZS-001	184	119	79	40	0.663866
ZS-001	185	123	76	47	0.617886
ZS-001	186	111	78	33	0.702703
ZS-001	187	113	76	37	0.672566
ZS-001	188	96	60	36	0.625
ZS-001	189	110	85	25	0.772727
ZS-001	190	108	79	29	0.731481
ZS-001	191	86	60	26	0.697674
ZS-001	192	103	81	22	0.786408
ZS-001	193	91	71	20	0.78022
ZS-001	194	79	60	19	0.759494
ZS-001	195	88	67	21	0.761364
ZS-001	196	82	57	25	0.695122
ZS-001	197	72	54	18	0.75
ZS-001	198	62	45	17	0.725806
ZS-001	199	61	48	13	0.786885
ZS-001	200	60	48	12	0.8
ZS-002	1	119	12	107	0.10084
ZS-002	2	59	11	48	0.186441
ZS-002	3	333	48	285	0.144144
ZS-002	4	434	51	383	0.117512
ZS-002	5	443	69	374	0.155756
ZS-002	6	443	36	407	0.0812641
ZS-002	7	473	47	426	0.0993658
ZS-002	8	469	49	420	0.104478
ZS-002	9	508	37	471	0.0728346
ZS-002	10	470	50	420	0.106383
ZS-002	11	465	35	430	0.0752688
ZS-002	12	393	27	366	0.0687023
ZS-002	13	383	21	362	0.0548303
ZS-002	14	405	32	373	0.0790123
ZS-002	15	447	34	413	0.0760626
ZS-002	16	416	23	393	0.0552885
ZS-002	17	379	26	353	0.0686016
ZS-002	18	353	27	326	0.0764873
ZS-002	19	426	34	392	0.0798122
ZS-002	20	366	25	341	0.068306
ZS-002	21	375	28	347	0.0746667
ZS-002	22	398	24	374	0.0603015
ZS-002	23	387	13	374	0.0335917
ZS-002	24	379	18	361	0.0474934
ZS-002	25	421	24	397	0.0570071
ZS-002	26	402	22	380	0.0547264
ZS-002	27	376	19	357	0.0505319
ZS-002	28	361	18	343	0.0498615
ZS-002	29	391	23	368	0.0588235
ZS-002	30	411	18	393	0.0437956
ZS-002	31	416	31	385	0.0745192
ZS-002	32	416	21	395	0.0504808
ZS-002	33	386	18	368	0.0466321
ZS-002	34	398	13	385	0.0326633
ZS-002	35	429	24	405	0.0559441
ZS-002	36	406	29	377	0.0714286
ZS-002	37	399	17	382	0.0426065
ZS-002	38	395	20	375	0.0506329
ZS-002	39	381	25	356	0.0656168
ZS-002	40	349	18	331	0.0515759
ZS-002	41	412	31	381	0.0752427
ZS-002	42	418	14	404	0.0334928
ZS-002	43	389	17	372	0.0437018
ZS-002	44	418	28	390	0.0669856
ZS-002	45	390	30	360	0.0769231
ZS-002	46	405	33	372	0.0814815
ZS-002	47	400	16	384	0.04
ZS-002	48	396	18	378	0.0454545
ZS-002	49	419	21	398	0.0501193
ZS-002	50	395	26	369	0.0658228
ZS-002	51	355	16	339	0.0450704
ZS-002	52	427	20	407	0.0468384
ZS-002	53	403	22	381	0.0545906
ZS-002	54	382	19	363	0.0497382
ZS-002	55	398	22	376	0.0552764
ZS-002	56	392	14	378	0.0357143
ZS-002	57	390	26	364	0.0666667
ZS-002	58	377	28	349	0.0742706
ZS-002	59	362	22	340	0.0607735
ZS-002	60	417	15	402	0.0359712
ZS-002	61	369	22	347	0.0596206
ZS-002	62	379	27	352	0.0712401
ZS-002	63	380	21	359	0.0552632
ZS-002	64	341	19	322	0.0557185
ZS-002	65	344	16	328	0.0465116
ZS-002	66	380	28	352	0.0736842
ZS-002	67	379	27	352	0.0712401
ZS-002	68	378	19	359	0.0502646
ZS-002	69	392	20	372	0.0510204
ZS-002	70	356	28	328	0.0786517
ZS-002	71	365	27	338	0.0739726
ZS-002	72	372	15	357	0.0403226
ZS-002	73	406	34	372	0.0837438
ZS-002	74	377	23	354	0.061008
ZS-002	75	392	23	369	0.0586735
ZS-002	76	380	26	354	0.0684211
ZS-002	77	397	29	368	0.0730479
ZS-002	78	387	27	360	0.0697674
ZS-002	79	394	20	374	0.0507614
ZS-002	80	355	32	323	0.0901408
ZS-002	81	375	39	336	0.104
ZS-002	82	350	20	330	0.0571429
ZS-002	83	359	16	343	0.0445682
ZS-002	84	404	34	370	0.0841584
ZS-002	85	363	30	333	0.0826446
ZS-002	86	363	27	336	0.0743802
ZS-002	87	352	20	332	0.0568182
ZS-002	88	391	30	361	0.0767263
ZS-002	89	393	34	359	0.086514
ZS-002	90	346	38	308	0.109827
ZS-002	91	367	27	340	0.0735695
ZS-002	92	359	32	327	0.0891365
ZS-002	93	384	42	342	0.109375
ZS-002	94	361	34	327	0.0941828
ZS-002	95	355	29	326	0.0816901
ZS-002	96	357	39	318	0.109244
ZS-002	97	334	36	298	0.107784
ZS-002	98	363	32	331	0.0881543
ZS-002	99	383	48	335	0.125326
ZS-002	100	346	46	300	0.132948
ZS-002	101	357	49	308	0.137255
ZS-002	102	360	48	312	0.133333
ZS-002	103	341	51	290	0.14956
ZS-002	104	384	50	334	0.130208
ZS-002	105	367	56	311	0.152589
ZS-002	106	390	60	330	0.153846
ZS-002	107	361	55	306	0.152355
ZS-002	108	380	54	326	0.142105
ZS-002	109	329	51	278	0.155015
ZS-002	110	359	71	288	0.197772
ZS-002	111	372	78	294	0.209677
ZS-002	112	344	59	285	0.171512
ZS-002	113	383	80	303	0.208877
ZS-002	114	379	66	313	0.174142
ZS-002	115	351	68	283	0.193732
ZS-002	116	352	74	278	0.210227
ZS-002	117	353	69	284	0.195467
ZS-002	118	343	68	275	0.198251
ZS-002	119	348	77	271	0.221264
ZS-002	120	345	82	263	0.237681
ZS-002	121	327	83	244	0.253823
ZS-002	122	321	70	251	0.218069
ZS-002	123	345	87	258	0.252174
ZS-002	124	329	81	248	0.246201
ZS-002	125	341	95	246	0.278592
ZS-002	126	355	88	267	0.247887
ZS-002	127	329	77	252	0.234043
ZS-002	128	337	93	244	0.275964
ZS-002	129	321	96	225	0.299065
ZS-002	130	347	114	233	0.32853
ZS-002	131	369	103	266	0.279133
ZS-002	132	359	99	260	0.275766
ZS-002	133	350	122	228	0.348571
ZS-002	134	346	108	238	0.312139
ZS-002	135	313	111	202	0.354633
ZS-002	136	364	122	242	0.335165
ZS-002	137	364	137	227	0.376374
ZS-002	138	314	108	206	0.343949
ZS-002	139	355	137	218	0.385915
ZS-002	140	333	127	206	0.381381
ZS-002	141	320	116	204	0.3625
ZS-002	142	370	163	207	0.440541
ZS-002	143	342	140	202	0.409357
ZS-002	144	320	140	180	0.4375
ZS-002	145	294	126	168	0.428571
ZS-002	146	310	153	157	0.493548
ZS-002	147	314	134	180	0.426752
ZS-002	148	346	153	193	0.442197
ZS-002	149	345	174	171	0.504348
ZS-002	150	302	142	160	0.470199
ZS-002	151	293	138	155	0.47099
ZS-002	152	245	126	119	0.514286
ZS-002	153	289	126	163	0.435986
ZS-002	154	299	138	161	0.461538
ZS-002	155	277	149	128	0.537906
ZS-002	156	292	132	160	0.452055
ZS-002	157	278	139	139	0.5
ZS-002	158	240	116	124	0.483333
ZS-002	159	230	118	112	0.513043
ZS-002	160	281	152	129	0.540925
ZS-002	161	256	143	113	0.558594
ZS-002	162	237	121	116	0.510549
ZS-002	163	261	148	113	0.56705
ZS-002	164	218	118	100	0.541284
ZS-002	165	242	143	99	0.590909
ZS-002	166	232	128	104	0.551724
ZS-002	167	212	120	92	0.566038
ZS-002	168	213	113	100	0.530516
ZS-002	169	228	114	114	0.5
ZS-002	170	211	120	91	0.56872
ZS-002	171	192	125	67	0.651042
ZS-002	172	210	114	96	0.542857
ZS-002	173	205	127	78	0.619512
ZS-002	174	152	96	56	0.631579
ZS-002	175	176	111	65	0.630682
ZS-002	176	181	116	65	0.640884
ZS-002	177	156	106	50	0.679487
ZS-002	178	182	128	54	0.703297
ZS-002	179	160	102	58	0.6375
ZS-002	180	146	106	40	0.726027
ZS-002	181	131	88	43	0.671756
ZS-002	182	119	90	29	0.756303
ZS-002	183	161	114	47	0.708075
ZS-002	184	131	89	42	0.679389
ZS-002	185	139	96	43	0.690647
ZS-002	186	118	87	31	0.737288
ZS-002	187	117	86	31	0.735043
ZS-002	188	105	74	31	0.704762
ZS-002	189	133	95	38	0.714286
ZS-002	190	98	67	31	0.683673
ZS-002	191	86	61	25	0.709302
ZS-002	192	87	70	17	0.804598
ZS-002	193	97	75	22	0.773196
ZS-002	194	79	62	17	0.78481
ZS-002	195	71	61	10	0.859155
ZS-002	196	83	57	26	0.686747
ZS-002	197	76	62	14	0.815789
ZS-002	198	53	38	15	0.716981
ZS-002	199	76	63	13	0.828947
ZS-002	200	60	46	14	0.766667
ZS-003	1	120	16	104	0.133333
ZS-003	2	48	8	40	0.166667
ZS-003	3	317	48	269	0.15142
ZS-003	4	411	45	366	0.109489
ZS-003	5	439	58	381	0.132118
ZS-003	6	449	38	411	0.0846325
ZS-003	7	491	40	451	0.0814664
ZS-003	8	483	40	443	0.0828157
ZS-003	9	481	26	455	0.0540541
ZS-003	10	492	39	453	0.0792683
ZS-003	11	442	32	410	0.0723982
ZS-003	12	387	19	368	0.0490956
ZS-003	13	399	26	373	0.0651629
ZS-003	14	419	30	389	0.071599
ZS-003	15	467	40	427	0.0856531
ZS-003	16	415	30	385	0.0722892
ZS-003	17	401	33	368	0.0822943
ZS-003	18	363	34	329	0.0936639
ZS-003	19	408	36	372	0.0882353
ZS-003	20	407	31	376	0.0761671
ZS-003	21	389	34	355	0.0874036
ZS-003	22	392	28	364	0.0714286
ZS-003	23	385	23	362	0.0597403
ZS-003	24	371	26	345	0.0700809
ZS-003	25	418	26	392	0.062201
ZS-003	26	399	23	376	0.0576441
ZS-003	27	381	18	363	0.0472441
ZS-003	28	351	21	330	0.0598291
ZS-003	29	383	22	361	0.0574413
ZS-003	30	405	22	383	0.054321
ZS-003	31	385	21	364	0.0545455
ZS-003	32	403	26	377	0.0645161
ZS-003	33	420	24	396	0.0571429
ZS-003	34	411	27	384	0.0656934
ZS-003	35	422	28	394	0.0663507
ZS-003	36	385	34	351	0.0883117
ZS-003	37	433	25	408	0.0577367
ZS-003	38	387	28	359	0.0723514
ZS-003	39	362	21	341	0.058011
ZS-003	40	369	21	348	0.0569106
ZS-003	41	415	29	386	0.0698795
ZS-003	42	417	24	393	0.057554
ZS-003	43	417	24	393	0.057554
ZS-003	44	401	33	368	0.0822943
ZS-003	45	385	26	359	0.0675325
ZS-003	46	398	20	378	0.0502513
ZS-003	47	397	27	370	0.0680101
ZS-003	48	405	22	383	0.054321
ZS-003	49	430	30	400	0.0697674
ZS-003	50	393	28	365	0.0712468
ZS-003	51	382	26	356	0.0680628
ZS-003	52	417	20	397	0.0479616
ZS-003	53	415	31	384	0.0746988
ZS-003	54	398	28	370	0.0703518
ZS-003	55	409	30	379	0.0733496
ZS-003	56	414	27	387	0.0652174
ZS-003	57	375	34	341	0.0906667
ZS-003	58	371	35	336	0.0943396
ZS-003	59	365	31	334	0.0849315
ZS-003	60	424	32	392	0.0754717
ZS-003	61	375	34	341	0.0906667
ZS-003	62	370	36	334	0.0972973
ZS-003	63	406	45	361	0.110837
ZS-003	64	349	39	310	0.111748
ZS-003	65	355	32	323	0.0901408
ZS-003	66	374	29	345	0.0775401
ZS-003	67	395	33	362	0.0835443
ZS-003	68	370	49	321	0.132432
ZS-003	69	365	37	328	0.10137
ZS-003	70	360	47	313	0.130556
ZS-003	71	364	38	326	0.104396
ZS-003	72	354	34	320	0.0960452
ZS-003	73	386	47	339	0.121762
ZS-003	74	383	44	339	0.114883
ZS-003	75	399	50	349	0.125313
ZS-003	76	379	53	326	0.139842
ZS-003	77	371	43	328	0.115903
ZS-003	78	378	56	322	0.148148
ZS-003	79	377	55	322	0.145889
ZS-003	80	362	61	301	0.168508
ZS-003	81	351	56	295	0.159544
ZS-003	82	359	39	320	0.108635
ZS-003	83	334	56	278	0.167665
ZS-003	84	397	61	336	0.153652
ZS-003	85	345	51	294	0.147826
ZS-003	86	354	65	289	0.183616
ZS-003	87	354	65	289	0.183616
ZS-003	88	381	60	321	0.15748
ZS-003	89	356	73	283	0.205056
ZS-003	90	330	70	260	0.212121
ZS-003	91	373	81	292	0.217158
ZS-003	92	360	85	275	0.236111
ZS-003	93	386	105	281	0.272021
ZS-003	94	364	79	285	0.217033
ZS-003	95	361	90	271	0.249307
ZS-003	96	348	84	264	0.241379
ZS-003	97	333	87	246	0.261261
ZS-003	98	359	94	265	0.261838
ZS-003	99	371	95	276	0.256065
ZS-003	100	334	100	234	0.299401
ZS-003	101	365	110	255	0.30137
ZS-003	102	369	114	255	0.308943
ZS-003	103	343	100	243	0.291545
ZS-003	104	368	138	230	0.375
ZS-003	105	347	125	222	0.360231
ZS-003	106	370	130	240	0.351351
ZS-003	107	349	132	217	0.378223
ZS-003	108	360	137	223	0.380556
ZS-003	109	317	116	201	0.365931
ZS-003	110	342	116	226	0.339181
ZS-003	111	356	146	210	0.410112
ZS-003	112	318	127	191	0.399371
ZS-003	113	386	164	222	0.42487
ZS-003	114	367	163	204	0.444142
ZS-003	115	335	150	185	0.447761
ZS-003	116	337	148	189	0.439169
ZS-003	117	329	152	177	0.462006
ZS-003	118	322	158	164	0.490683
ZS-003	119	343	154	189	0.44898
ZS-003	120	353	188	165	0.532578
ZS-003	121	296	155	141	0.523649
ZS-003	122	329	142	187	0.431611
ZS-003	123	356	172	184	0.483146
ZS-003	124	298	155	143	0.520134
ZS-003	125	325	181	144	0.556923
ZS-003	126	347	198	149	0.570605
ZS-003	127	329	179	150	0.544073
ZS-003	128	322	181	141	0.562112
ZS-003	129	327	196	131	0.599388
ZS-003	130	346	216	130	0.624277
ZS-003	131	363	199	164	0.548209
ZS-003	132	348	218	130	0.626437
ZS-003	133	307	191	116	0.62215
ZS-003	134	338	223	115	0.659763
ZS-003	135	323	204	119	0.631579
ZS-003	136	352	230	122	0.653409
ZS-003	137	322	219	103	0.680124
ZS-003	138	289	195	94	0.67474
ZS-003	139	345	240	105	0.695652
ZS-003	140	313	230	83	0.734824
ZS-003	141	288	196	92	0.680556
ZS-003	142	336	248	88	0.738095
ZS-003	143	329	242	87	0.735562
ZS-003	144	317	223	94	0.70347
ZS-003	145	286	220	66	0.769231
ZS-003	146	293	219	74	0.74744
ZS-003	147	286	224	62	0.783217
ZS-003	148	309	234	75	0.757282
ZS-003	149	334	262	72	0.784431
ZS-003	150	294	234	60	0.795918
ZS-003	151	286	224	62	0.783217
ZS-003	152	233	186	47	0.798283
ZS-003	153	276	198	78	0.717391
ZS-003	154	273	203	70	0.74359
ZS-003	155	244	188	56	0.770492
ZS-003	156	264	213	51	0.806818
ZS-003	157	262	219	43	0.835878
ZS-003	158	239	193	46	0.807531
ZS-003	159	224	185	39	0.825893
ZS-003	160	239	200	39	0.83682
ZS-003	161	217	180	37	0.829493
ZS-003	162	218	179	39	0.821101
ZS-003	163	244	198	46	0.811475
ZS-003	164	208	176	32	0.846154
ZS-003	165	229	189	40	0.825328
ZS-003	166	209	175	34	0.837321
ZS-003	167	187	158	29	0.84492
ZS-003	168	190	159	31	0.836842
ZS-003	169	191	168	23	0.879581
ZS-003	170	190	168	22	0.884211
ZS-003	171	173	154	19	0.890173
ZS-003	172	194	164	30	0.845361
ZS-003	173	190	165	25	0.868421
ZS-003	174	138	116	22	0.84058
ZS-003	175	151	130	21	0.860927
ZS-003	176	154	135	19	0.876623
ZS-003	177	148	138	10	0.932432
ZS-003	178	152	133	19	0.875
ZS-003	179	145	130	15	0.896552
ZS-003	180	131	120	11	0.916031
ZS-003	181	115	101	14	0.878261
ZS-003	182	111	101	10	0.90991
ZS-003	183	121	115	6	0.950413
ZS-003	184	109	97	12	0.889908
ZS-003	185	130	122	8	0.938462
ZS-003	186	90	78	12	0.866667
ZS-003	187	103	96	7	0.932039
ZS-003	188	91	80	11	0.879121
ZS-003	189	104	93	11	0.894231
ZS-003	190	92	83	9	0.902174
ZS-003	191	72	62	10	0.861111
ZS-003	192	86	80	6	0.930233
ZS-003	193	74	67	7	0.905405
ZS-003	194	79	73	6	0.924051
ZS-003	195	61	58	3	0.95082
ZS-003	196	78	68	10	0.871795
ZS-003	197	66	64	2	0.969697
ZS-003	198	59	51	8	0.864407
ZS-003	199	58	57	1	0.982759
ZS-003	200	40	38	2	0.95
ZS-004	1	120	10	110	0.0833333
ZS-004	2	62	13	49	0.209677
ZS-004	3	338	51	287	0.150888
ZS-004	4	436	65	371	0.149083
ZS-004	5	454	66	388	0.145374
ZS-004	6	459	34	425	0.0740741
ZS-004	7	461	38	423	0.0824295
ZS-004	8	472	35	437	0.0741525
ZS-004	9	518	44	474	0.0849421
ZS-004	10	493	50	443	0.10142
ZS-004	11	449	40	409	0.0890869
ZS-004	12	392	20	372	0.0510204
ZS-004	13	404	18	386	0.0445545
ZS-004	14	409	28	381	0.0684597
ZS-004	15	440	33	407	0.075
ZS-004	16	405	25	380	0.0617284
ZS-004	17	405	30	375	0.0740741
ZS-004	18	349	20	329	0.0573066
ZS-004	19	422	25	397	0.0592417
ZS-004	20	356	23	333	0.0646067
ZS-004	21	390	26	364	0.0666667
ZS-004	22	392	24	368	0.0612245
ZS-004	23	379	24	355	0.0633245
ZS-004	24	374	27	347	0.0721925
ZS-004	25	411	21	390	0.0510949
ZS-004	26	403	16	387	0.0397022
ZS-004	27	385	25	360	0.0649351
ZS-004	28	387	25	362	0.0645995
ZS-004	29	372	17	355	0.0456989
ZS-004	30	431	20	411	0.0464037
ZS-004	31	398	26	372	0.0653266
ZS-004	32	396	26	370	0.0656566
ZS-004	33	407	22	385	0.0540541
ZS-004	34	380	18	362	0.0473684
ZS-004	35	411	25	386	0.0608273
ZS-004	36	395	22	373	0.0556962
ZS-004	37	414	20	394	0.0483092
ZS-004	38	406	21	385	0.0517241
ZS-004	39	368	25	343	0.0679348
ZS-004	40	331	15	316	0.0453172
ZS-004	41	410	35	375	0.0853659
ZS-004	42	410	16	394	0.0390244
ZS-004	43	416	17	399	0.0408654
ZS-004	44	400	30	370	0.075
ZS-004	45	372	21	351	0.0564516
ZS-004	46	399	21	378	0.0526316
ZS-004	47	384	23	361	0.0598958
ZS-004	48	418	19	399	0.0454545
ZS-004	49	423	26	397	0.0614657
ZS-004	50	384	31	353	0.0807292
ZS-004	51	357	21	336	0.0588235
ZS-004	52	411	23	388	0.0559611
ZS-004	53	434	17	417	0.0391705
ZS-004	54	374	23	351	0.0614973
ZS-004	55	376	15	361	0.0398936
ZS-004	56	433	30	403	0.0692841
ZS-004	57	382	24	358	0.0628272
ZS-004	58	358	16	342	0.0446927
ZS-004	59	370	34	336	0.0918919
ZS-004	60	418	23	395	0.0550239
ZS-004	61	349	24	325	0.0687679
ZS-004	62	374	28	346	0.0748663
ZS-004	63	398	27	371	0.0678392
ZS-004	64	363	26	337	0.0716253
ZS-004	65	349	17	332	0.0487106
ZS-004	66	363	14	349	0.0385675
ZS-004	67	386	26	360	0.0673575
ZS-004	68	362	24	338	0.0662983
ZS-004	69	377	17	360	0.0450928
ZS-004	70	362	31	331	0.0856354
ZS-004	71	352	24	328	0.0681818
ZS-004	72	342	26	316	0.0760234
ZS-004	73	386	35	351	0.0906736
ZS-004	74	381	23	358	0.0603675
ZS-004	75	392	31	361	0.0790816
ZS-004	76	348	26	322	0.0747126
ZS-004	77	384	30	354	0.078125
ZS-004	78	355	22	333	0.0619718
ZS-004	79	413	41	372	0.0992736
ZS-004	80	370	36	334	0.0972973
ZS-004	81	349	28	321	0.0802292
ZS-004	82	358	32	326	0.0893855
ZS-004	83	358	35	323	0.0977654
ZS-004	84	387	25	362	0.0645995
ZS-004	85	380	34	346	0.0894737
ZS-004	86	356	33	323	0.0926966
ZS-004	87	362	37	325	0.10221
ZS-004	88	390	40	350	0.102564
ZS-004	89	369	36	333	0.097561
ZS-004	90	363	37	326	0.101928
ZS-004	91	389	38	351	0.0976864
ZS-004	92	348	48	300	0.137931
ZS-004	93	374	49	325	0.131016
ZS-004	94	347	35	312	0.100865
ZS-004	95	349	47	302	0.13467
ZS-004	96	362	42	320	0.116022
ZS-004	97	319	37	282	0.115987
ZS-004	98	375	47	328	0.125333
ZS-004	99	351	42	309	0.119658
ZS-004	100	371	75	296	0.202156
ZS-004	101	352	58	294	0.164773
ZS-004	102	355	61	294	0.171831
ZS-004	103	339	53	286	0.156342
ZS-004	104	368	68	300	0.184783
ZS-004	105	361	66	295	0.182825
ZS-004	106	373	62	311	0.16622
ZS-004	107	364	81	283	0.222527
ZS-004	108	368	69	299	0.1875
ZS-004	109	317	72	245	0.227129
ZS-004	110	335	77	258	0.229851
ZS-004	111	384	88	296	0.229167
ZS-004	112	345	95	250	0.275362
ZS-004	113	409	118	291	0.288509
ZS-004	114	371	91	280	0.245283
ZS-004	115	338	80	258	0.236686
ZS-004	116	356	89	267	0.25
ZS-004	117	371	104	267	0.280323
ZS-004	118	327	99	228	0.302752
ZS-004	119	339	97	242	0.286136
ZS-004	120	366	122	244	0.333333
ZS-004	121	336	116	220	0.345238
ZS-004	122	327	99	228	0.302752
ZS-004	123	355	96	259	0.270423
ZS-004	124	306	109	197	0.356209
ZS-004	125	358	129	229	0.360335
ZS-004	126	343	113	230	0.329446
ZS-004	127	348	120	228	0.344828
ZS-004	128	340	126	214	0.370588
ZS-004	129	329	130	199	0.395137
ZS-004	130	364	142	222	0.39011
ZS-004	131	343	118	225	0.344023
ZS-004	132	358	142	216	0.396648
ZS-004	133	313	127	186	0.405751
ZS-004	134	352	141	211	0.400568
ZS-004	135	315	129	186	0.409524
ZS-004	136	356	153	203	0.429775
ZS-004	137	328	158	170	0.481707
ZS-004	138	313	127	186	0.405751
ZS-004	139	331	162	169	0.489426
ZS-004	140	335	157	178	0.468657
ZS-004	141	312	152	160	0.487179
ZS-004	142	338	167	171	0.494083
ZS-004	143	330	162	168	0.490909
ZS-004	144	333	163	170	0.489489
ZS-004	145	317	181	136	0.570978
ZS-004	146	307	160	147	0.521173
ZS-004	147	305	168	137	0.55082
ZS-004	148	356	183	173	0.514045
ZS-004	149	335	193	142	0.576119
ZS-004	150	286	163	123	0.56993
ZS-004	151	296	163	133	0.550676
ZS-004	152	249	142	107	0.570281
ZS-004	153	290	155	135	0.534483
ZS-004	154	302	161	141	0.533113
ZS-004	155	261	145	116	0.555556
ZS-004	156	274	152	122	0.554745
ZS-004	157	281	178	103	0.633452
ZS-004	158	241	140	101	0.580913
ZS-004	159	218	136	82	0.623853
ZS-004	160	252	157	95	0.623016
ZS-004	161	249	169	80	0.678715
ZS-004	162	218	132	86	0.605505
ZS-004	163	231	146	85	0.632035
ZS-004	164	224	147	77	0.65625
ZS-004	165	226	153	73	0.676991
ZS-004	166	233	147	86	0.630901
ZS-004	167	224	143	81	0.638393
ZS-004	168	202	125	77	0.618812
ZS-004	169	203	140	63	0.689655
ZS-004	170	194	137	57	0.706186
ZS-004	171	191	138	53	0.722513
ZS-004	172	195	132	63	0.676923
ZS-004	173	192	138	54	0.71875
ZS-004	174	167	127	40	0.760479
ZS-004	175	164	109	55	0.664634
ZS-004	176	180	126	54	0.7
ZS-004	177	162	129	33	0.796296
ZS-004	178	152	106	46	0.697368
ZS-004	179	140	109	31	0.778571
ZS-004	180	135	100	35	0.740741
ZS-004	181	127	102	25	0.80315
ZS-004	182	111	90	21	0.810811
ZS-004	183	137	100	37	0.729927
ZS-004	184	123	90	33	0.731707
ZS-004	185	137	106	31	0.773723
ZS-004	186	108	87	21	0.805556
ZS-004	187	109	83	26	0.761468
ZS-004	188	91	74	17	0.813187
ZS-004	189	118	98	20	0.830508
ZS-004	190	102	85	17	0.833333
ZS-004	191	76	64	12	0.842105
ZS-004	192	87	68	19	0.781609
ZS-004	193	92	76	16	0.826087
ZS-004	194	84	67	17	0.797619
ZS-004	195	75	60	15	0.8
ZS-004	196	82	64	18	0.780488
ZS-004	197	66	56	10	0.848485
ZS-004	198	54	42	12	0.777778
ZS-004	199	64	56	8	0.875
ZS-004	200	58	45	13	0.775862
ZS-005	1	129	15	114	0.116279
ZS-005	2	55	9	46	0.163636
ZS-005	3	348	56	292	0.16092
ZS-005	4	432	55	377	0.127315
ZS-005	5	434	61	373	0.140553
ZS-005	6	450	35	415	0.0777778
ZS-005	7	487	44	443	0.0903491
ZS-005	8	452	37	415	0.0818584
ZS-005	9	487	36	451	0.073922
ZS-005	10	469	49	420	0.104478
ZS-005	11	432	33	399	0.0763889
ZS-005	12	382	23	359	0.0602094
ZS-005	13	386	18	368	0.0466321
ZS-005	14	400	22	378	0.055
ZS-005	15	441	32	409	0.0725624
ZS-005	16	405	32	373	0.0790123
ZS-005	17	392	22	370	0.0561224
ZS-005	18	350	28	322	0.08
ZS-005	19	447	33	414	0.0738255
ZS-005	20	377	26	351	0.0689655
ZS-005	21	410	31	379	0.0756098
ZS-005	22	405	26	379	0.0641975
ZS-005	23	408	18	390	0.0441176
ZS-005	24	389	17	372	0.0437018
ZS-005	25	435	24	411	0.0551724
ZS-005	26	430	21	409	0.0488372
ZS-005	27	372	22	350	0.0591398
ZS-005	28	376	23	353	0.0611702
ZS-005	29	390	23	367	0.0589744
ZS-005	30	417	20	397	0.0479616
ZS-005	31	393	29	364	0.0737913
ZS-005	32	405	25	380	0.0617284
ZS-005	33	386	22	364	0.0569948
ZS-005	34	403	15	388	0.0372208
ZS-005	35	430	26	404	0.0604651
ZS-005	36	396	24	372	0.0606061
ZS-005	37	426	15	411	0.0352113
ZS-005	38	414	29	385	0.0700483
ZS-005	39	415	28	387	0.0674699
ZS-005	40	348	13	335	0.0373563
ZS-005	41	426	30	396	0.0704225
ZS-005	42	438	17	421	0.0388128
ZS-005	43	415	20	395	0.0481928
ZS-005	44	410	24	386	0.0585366
ZS-005	45	411	31	380	0.0754258
ZS-005	46	398	26	372	0.0653266
ZS-005	47	401	25	376	0.0623441
ZS-005	48	401	17	384	0.042394
ZS-005	49	429	23	406	0.0536131
ZS-005	50	383	26	357	0.0678851
ZS-005	51	377	15	362	0.0397878
ZS-005	52	437	19	418	0.0434783
ZS-005	53	420	18	402	0.0428571
ZS-005	54	399	22	377	0.0551378
ZS-005	55	397	19	378	0.0478589
ZS-005	56	428	17	411	0.0397196
ZS-005	57	390	22	368	0.0564103
ZS-005	58	380	24	356	0.0631579
ZS-005	59	356	17	339	0.0477528
ZS-005	60	435	25	410	0.0574713
ZS-005	61	363	26	337	0.0716253
ZS-005	62	374	21	353	0.0561497
ZS-005	63	396	29	367	0.0732323
ZS-005	64	374	14	360	0.0374332
ZS-005	65	341	14	327	0.0410557
ZS-005	66	375	27	348	0.072
ZS-005	67	387	34	353	0.0878553
ZS-005	68	363	23	340	0.0633609
ZS-005	69	387	20	367	0.0516796
ZS-005	70	370	31	339	0.0837838
ZS-005	71	361	34	327	0.0941828
ZS-005	72	358	15	343	0.0418994
ZS-005	73	391	28	363	0.0716113
ZS-005	74	380	21	359	0.0552632
ZS-005	75	410	29	381	0.0707317
ZS-005	76	355	25	330	0.0704225
ZS-005	77	378	33	345	0.0873016
ZS-005	78	381	37	344	0.0971129
ZS-005	79	380	26	354	0.0684211
ZS-005	80	363	31	332	0.0853994
ZS-005	81	358	30	328	0.0837989
ZS-005	82	368	26	342	0.0706522
ZS-005	83	334	30	304	0.0898204
ZS-005	84	390	26	364	0.0666667
ZS-005	85	383	30	353	0.078329
ZS-005	86	359	36	323	0.100279
ZS-005	87	352	24	328	0.0681818
ZS-005	88	392	41	351	0.104592
ZS-005	89	388	30	358	0.0773196
ZS-005	90	349	37	312	0.106017
ZS-005	91	377	35	342	0.0928382
ZS-005	92	348	46	302	0.132184
ZS-005	93	371	50	321	0.134771
ZS-005	94	340	33	307	0.0970588
ZS-005	95	364	46	318	0.126374
ZS-005	96	368	37	331	0.100543
ZS-005	97	329	37	292	0.112462
ZS-005	98	379	46	333	0.121372
ZS-005	99	362	48	314	0.132597
ZS-005	100	363	57	306	0.157025
ZS-005	101	362	52	310	0.143646
ZS-005	102	366	52	314	0.142077
ZS-005	103	372	62	310	0.166667
ZS-005	104	365	55	310	0.150685
ZS-005	105	358	69	289	0.192737
ZS-005	106	388	64	324	0.164948
ZS-005	107	374	74	300	0.197861
ZS-005	108	371	61	310	0.16442
ZS-005	109	322	55	267	0.170807
ZS-005	110	354	74	280	0.20904
ZS-005	111	353	66	287	0.186969
ZS-005	112	338	72	266	0.213018
ZS-005	113	388	85	303	0.219072
ZS-005	114	361	91	270	0.252078
ZS-005	115	338	81	257	0.239645
ZS-005	116	342	75	267	0.219298
ZS-005	117	349	85	264	0.243553
ZS-005	118	345	80	265	0.231884
ZS-005	119	349	78	271	0.223496
ZS-005	120	367	103	264	0.280654
ZS-005	121	347	96	251	0.276657
ZS-005	122	314	86	228	0.273885
ZS-005	123	362	88	274	0.243094
ZS-005	124	316	77	239	0.243671
ZS-005	125	355	112	243	0.315493
ZS-005	126	358	118	240	0.329609
ZS-005	127	342	104	238	0.304094
ZS-005	128	348	123	225	0.353448
ZS-005	129	378	131	247	0.346561
ZS-005	130	339	108	231	0.318584
ZS-005	131	339	100	239	0.294985
ZS-005	132	372	128	244	0.344086
ZS-005	133	352	132	220	0.375
ZS-005	134	337	126	211	0.373887
ZS-005	135	325	136	189	0.418462
ZS-005	136	361	154	207	0.426593
ZS-005	137	342	147	195	0.429825
ZS-005	138	309	121	188	0.391586
ZS-005	139	337	140	197	0.41543
ZS-005	140	344	161	183	0.468023
ZS-005	141	301	133	168	0.44186
ZS-005	142	347	159	188	0.458213
ZS-005	143	346	150	196	0.433526
ZS-005	144	348	165	183	0.474138
ZS-005	145	283	137	146	0.484099
ZS-005	146	333	167	166	0.501502
ZS-005	147	320	164	156	0.5125
ZS-005	148	346	162	184	0.468208
ZS-005	149	353	193	160	0.546742
ZS-005	150	300	160	140	0.533333
ZS-005	151	308	166	142	0.538961
ZS-005	152	236	136	100	0.576271
ZS-005	153	290	152	138	0.524138
ZS-005	154	290	141	149	0.486207
ZS-005	155	255	143	112	0.560784
ZS-005	156	268	149	119	0.55597
ZS-005	157	304	168	136	0.552632
ZS-005	158	252	126	126	0.5
ZS-005	159	237	140	97	0.590717
ZS-005	160	260	158	102	0.607692
ZS-005	161	239	147	92	0.615063
ZS-005	162	216	128	88	0.592593
ZS-005	163	245	145	100	0.591837
ZS-005	164	217	127	90	0.585253
ZS-005	165	237	158	79	0.666667
ZS-005	166	221	140	81	0.633484
ZS-005	167	194	120	74	0.618557
ZS-005	168	208	130	78	0.625
ZS-005	169	219	148	71	0.675799
ZS-005	170	207	131	76	0.63285
ZS-005	171	194	132	62	0.680412
ZS-005	172	206	137	69	0.665049
ZS-005	173	203	132	71	0.650246
ZS-005	174	162	106	56	0.654321
ZS-005	175	168	119	49	0.708333
ZS-005	176	185	135	50	0.72973
ZS-005	177	155	112	43	0.722581
ZS-005	178	169	115	54	0.680473
ZS-005	179	150	105	45	0.7
ZS-005	180	149	106	43	0.711409
ZS-005	181	144	109	35	0.756944
ZS-005	182	130	99	31	0.761538
ZS-005	183	136	95	41	0.698529
ZS-005	184	131	89	42	0.679389
ZS-005	185	142	103	39	0.725352
ZS-005	186	111	81	30	0.72973
ZS-005	187	127	100	27	0.787402
ZS-005	188	92	66	26	0.717391
ZS-005	189	120	89	31	0.741667
ZS-005	190	99	74	25	0.747475
ZS-005	191	87	68	19	0.781609
ZS-005	192	97	79	18	0.814433
ZS-005	193	90	75	15	0.833333
ZS-005	194	88	73	15	0.829545
ZS-005	195	68	49	19	0.720588
ZS-005	196	81	66	15	0.814815
ZS-005	197	69	58	11	0.84058
ZS-005	198	63	49	14	0.777778
ZS-005	199	73	63	10	0.863014
ZS-005	200	63	46	17	0.730159
ZS-006	1	122	20	102	0.163934
ZS-006	2	54	12	42	0.222222
ZS-006	3	337	46	291	0.136499
ZS-006	4	430	65	365	0.151163
ZS-006	5	413	53	360	0.128329
ZS-006	6	440	46	394	0.104545
ZS-006	7	474	39	435	0.0822785
ZS-006	8	465	44	421	0.0946237
ZS-006	9	465	30	435	0.0645161
ZS-006	10	481	47	434	0.0977131
ZS-006	11	434	27	407	0.062212
ZS-006	12	407	22	385	0.0540541
ZS-006	13	382	24	358	0.0628272
ZS-006	14	399	29	370	0.0726817
ZS-006	15	465	31	434	0.0666667
ZS-006	16	416	32	384	0.0769231
ZS-006	17	383	23	360	0.0600522
ZS-006	18	352	23	329	0.0653409
ZS-006	19	401	33	368	0.0822943
ZS-006	20	360	18	342	0.05
ZS-006	21	370	27	343	0.072973
ZS-006	22	409	22	387	0.0537897
ZS-006	23	396	15	381	0.0378788
ZS-006	24	374	29	345	0.0775401
ZS-006	25	431	25	406	0.0580046
ZS-006	26	424	23	401	0.0542453
ZS-006	27	368	22	346	0.0597826
ZS-006	28	373	22	351	0.0589812
ZS-006	29	383	28	355	0.073107
ZS-006	30	405	23	382	0.0567901
ZS-006	31	409	29	380	0.0709046
ZS-006	32	395	22	373	0.0556962
ZS-006	33	394	29	365	0.0736041
ZS-006	34	403	17	386	0.0421836
ZS-006	35	400	29	371	0.0725
ZS-006	36	381	19	362	0.0498688
ZS-006	37	424	20	404	0.0471698
ZS-006	38	394	21	373	0.0532995
ZS-006	39	381	23	358	0.0603675
ZS-006	40	361	20	341	0.0554017
ZS-006	41	393	33	360	0.0839695
ZS-006	42	408	20	388	0.0490196
ZS-006	43	386	21	365	0.0544041
ZS-006	44	386	32	354	0.0829016
ZS-006	45	392	24	368	0.0612245
ZS-006	46	412	24	388	0.0582524
ZS-006	47	381	32	349	0.0839895
ZS-006	48	408	26	382	0.0637255
ZS-006	49	428	31	397	0.0724299
ZS-006	50	352	32	320	0.0909091
ZS-006	51	360	27	333	0.075
ZS-006	52	404	19	385	0.0470297
ZS-006	53	401	22	379	0.0548628
ZS-006	54	395	25	370	0.0632911
ZS-006	55	390	24	366	0.0615385
ZS-006	56	398	31	367	0.0778894
ZS-006	57	378	32	346	0.0846561
ZS-006	58	369	37	332	0.100271
ZS-006	59	363	30	333	0.0826446
ZS-006	60	416	35	381	0.0841346
ZS-006	61	364	28	336	0.0769231
ZS-006	62	354	24	330	0.0677966
ZS-006	63	389	36	353	0.092545
ZS-006	64	367	25	342	0.0681199
ZS-006	65	355	24	331	0.0676056
ZS-006	66	360	35	325	0.0972222
ZS-006	67	385	35	350	0.0909091
ZS-006	68	370	35	335	0.0945946
ZS-006	69	353	32	321	0.0906516
ZS-006	70	370	39	331	0.105405
ZS-006	71	371	45	326	0.121294
ZS-006	72	356	36	320	0.101124
ZS-006	73	372	50	322	0.134409
ZS-006	74	367	37	330	0.100817
ZS-006	75	385	45	340	0.116883
ZS-006	76	345	42	303	0.121739
ZS-006	77	391	45	346	0.11509
ZS-006	78	369	37	332	0.100271
ZS-006	79	369	50	319	0.135501
ZS-006	80	360	58	302	0.161111
ZS-006	81	361	45	316	0.124654
ZS-006	82	347	41	306	0.118156
ZS-006	83	330	38	292	0.115152
ZS-006	84	366	58	308	0.15847
ZS-006	85	368	66	302	0.179348
ZS-006	86	355	52	303	0.146479
ZS-006	87	352	58	294	0.164773
ZS-006	88	389	66	323	0.169666
ZS-006	89	359	60	299	0.167131
ZS-006	90	333	70	263	0.21021
ZS-006	91	374	65	309	0.173797
ZS-006	92	344	77	267	0.223837
ZS-006	93	383	81	302	0.211488
ZS-006	94	363	87	276	0.239669
ZS-006	95	353	80	273	0.226629
ZS-006	96	340	71	269	0.208824
ZS-006	97	348	81	267	0.232759
ZS-006	98	369	87	282	0.235772
ZS-006	99	374	91	283	0.243316
ZS-006	100	350	116	234	0.331429
ZS-006	101	363	95	268	0.261708
ZS-006	102	362	106	256	0.292818
ZS-006	103	348	108	240	0.310345
ZS-006	104	364	115	249	0.315934
ZS-006	105	362	116	246	0.320442
ZS-006	106	367	116	251	0.316076
ZS-006	107	346	116	230	0.33526
ZS-006	108	367	126	241	0.343324
ZS-006	109	333	107	226	0.321321
ZS-006	110	351	134	217	0.381766
ZS-006	111	355	130	225	0.366197
ZS-006	112	325	133	192	0.409231
ZS-006	113	375	151	224	0.402667
ZS-006	114	352	140	212	0.397727
ZS-006	115	339	123	216	0.362832
ZS-006	116	320	123	197	0.384375
ZS-006	117	357	155	202	0.434174
ZS-006	118	316	146	170	0.462025
ZS-006	119	338	149	189	0.440828
ZS-006	120	343	155	188	0.451895
ZS-006	121	321	147	174	0.457944
ZS-006	122	342	164	178	0.479532
ZS-006	123	342	147	195	0.429825
ZS-006	124	302	153	149	0.506623
ZS-006	125	338	180	158	0.532544
ZS-006	126	340	169	171	0.497059
ZS-006	127	326	161	165	0.493865
ZS-006	128	308	161	147	0.522727
ZS-006	129	336	188	148	0.559524
ZS-006	130	335	193	142	0.576119
ZS-006	131	351	187	164	0.532764
ZS-006	132	336	190	146	0.565476
ZS-006	133	306	180	126	0.588235
ZS-006	134	315	188	127	0.596825
ZS-006	135	320	201	119	0.628125
ZS-006	136	344	213	131	0.619186
ZS-006	137	326	203	123	0.622699
ZS-006	138	305	182	123	0.596721
ZS-006	139	341	224	117	0.656891
ZS-006	140	334	235	99	0.703593
ZS-006	141	285	178	107	0.624561
ZS-006	142	342	236	106	0.690058
ZS-006	143	312	217	95	0.695513
ZS-006	144	304	213	91	0.700658
ZS-006	145	282	193	89	0.684397
ZS-006	146	304	210	94	0.690789
ZS-006	147	301	213	88	0.707641
ZS-006	148	319	221	98	0.69279
ZS-006	149	320	235	85	0.734375
ZS-006	150	296	224	72	0.756757
ZS-006	151	279	202	77	0.724014
ZS-006	152	231	177	54	0.766234
ZS-006	153	283	201	82	0.710247
ZS-006	154	285	199	86	0.698246
ZS-006	155	247	183	64	0.740891
ZS-006	156	257	194	63	0.754864
ZS-006	157	262	203	59	0.774809
ZS-006	158	227	173	54	0.762115
ZS-006	159	208	162	46	0.778846
ZS-006	160	231	181	50	0.78355
ZS-006	161	243	191	52	0.786008
ZS-006	162	200	155	45	0.775
ZS-006	163	224	164	60	0.732143
ZS-006	164	188	150	38	0.797872
ZS-006	165	210	175	35	0.833333
ZS-006	166	198	161	37	0.813131
ZS-006	167	206	169	37	0.820388
ZS-006	168	179	148	31	0.826816
ZS-006	169	207	176	31	0.850242
ZS-006	170	183	150	33	0.819672
ZS-006	171	174	146	28	0.83908
ZS-006	172	172	138	34	0.802326
ZS-006	173	183	152	31	0.830601
ZS-006	174	157	127	30	0.808917
ZS-006	175	145	123	22	0.848276
ZS-006	176	163	134	29	0.822086
ZS-006	177	138	126	12	0.913043
ZS-006	178	164	138	26	0.841463
ZS-006	179	142	121	21	0.852113
ZS-006	180	124	106	18	0.854839
ZS-006	181	125	112	13	0.896
ZS-006	182	110	101	9	0.918182
ZS-006	183	124	108	16	0.870968
ZS-006	184	98	80	18	0.816327
ZS-006	185	119	108	11	0.907563
ZS-006	186	92	78	14	0.847826
ZS-006	187	102	92	10	0.901961
ZS-006	188	89	80	9	0.898876
ZS-006	189	108	96	12	0.888889
ZS-006	190	87	80	7	0.91954
ZS-006	191	74	67	7	0.905405
ZS-006	192	73	69	4	0.945205
ZS-006	193	73	69	4	0.945205
ZS-006	194	67	59	8	0.880597
ZS-006	195	65	61	4	0.938462
ZS-006	196	79	68	11	0.860759
ZS-006	197	61	57	4	0.934426
ZS-006	198	54	49	5	0.907407
ZS-006	199	60	55	5	0.916667
ZS-006	200	54	48	6	0.888889
ZS-007	1	127	14	113	0.110236
ZS-007	2	61	7	54	0.114754
ZS-007	3	335	54	281	0.161194
ZS-007	4	433	59	374	0.136259
ZS-007	5	429	56	373	0.130536
ZS-007	6	432	31	401	0.0717593
ZS-007	7	491	35	456	0.0712831
ZS-007	8	464	46	418	0.0991379
ZS-007	9	510	44	466	0.0862745
ZS-007	10	490	40	450	0.0816327
ZS-007	11	416	39	377	0.09375
ZS-007	12	380	23	357	0.0605263
ZS-007	13	381	19	362	0.0498688
ZS-007	14	434	32	402	0.0737327
ZS-007	15	446	29	417	0.0650224
ZS-007	16	412	26	386	0.0631068
ZS-007	17	387	28	359	0.0723514
ZS-007	18	344	17	327	0.0494186
ZS-007	19	423	29	394	0.0685579
ZS-007	20	376	21	355	0.0558511
ZS-007	21	366	28	338	0.0765027
ZS-007	22	409	20	389	0.0488998
ZS-007	23	404	27	377	0.0668317
ZS-007	24	368	29	339	0.0788043
ZS-007	25	425	28	397	0.0658824
ZS-007	26	405	20	385	0.0493827
ZS-007	27	377	19	358	0.0503979
ZS-007	28	378	23	355	0.0608466
ZS-007	29	388	25	363	0.064433
ZS-007	30	399	18	381	0.0451128
ZS-007	31	387	24	363	0.0620155
ZS-007	32	386	21	365	0.0544041
ZS-007	33	403	23	380	0.057072
ZS-007	34	385	18	367	0.0467532
ZS-007	35	431	22	409	0.0510441
ZS-007	36	385	26	359	0.0675325
ZS-007	37	406	18	388	0.044335
ZS-007	38	387	25	362	0.0645995
ZS-007	39	360	22	338	0.0611111
ZS-007	40	338	25	313	0.0739645
ZS-007	41	424	23	401	0.0542453
ZS-007	42	421	18	403	0.0427553
ZS-007	43	409	17	392	0.0415648
ZS-007	44	398	23	375	0.0577889
ZS-007	45	376	22	354	0.0585106
ZS-007	46	401	25	376	0.0623441
ZS-007	47	390	18	372	0.0461538
ZS-007	48	393	17	376	0.043257
ZS-007	49	408	23	385	0.0563725
ZS-007	50	380	27	353	0.0710526
ZS-007	51	372	20	352	0.0537634
ZS-007	52	439	19	420	0.0432802
ZS-007	53	431	19	412	0.0440835
ZS-007	54	374	20	354	0.0534759
ZS-007	55	410	18	392	0.0439024
ZS-007	56	411	22	389	0.053528
ZS-007	57	373	23	350	0.0616622
ZS-007	58	356	24	332	0.0674157
ZS-007	59	352	26	326	0.0738636
ZS-007	60	431	29	402	0.0672854
ZS-007	61	366	27	339	0.0737705
ZS-007	62	376	28	348	0.0744681
ZS-007	63	393	19	374	0.0483461
ZS-007	64	368	16	352	0.0434783
ZS-007	65	336	17	319	0.0505952
ZS-007	66	364	29	335	0.0796703
ZS-007	67	370	29	341	0.0783784
ZS-007	68	373	27	346	0.0723861
ZS-007	69	378	18	360	0.047619
ZS-007	70	344	21	323	0.0610465
ZS-007	71	346	19	327	0.0549133
ZS-007	72	370	34	336	0.0918919
ZS-007	73	378	28	350	0.0740741
ZS-007	74	364	25	339	0.0686813
ZS-007	75	392	27	365	0.0688776
ZS-007	76	356	33	323	0.0926966
ZS-007	77	384	36	348	0.09375
ZS-007	78	371	27	344	0.0727763
ZS-007	79	389	29	360	0.0745501
ZS-007	80	363	22	341	0.0606061
ZS-007	81	356	28	328	0.0786517
ZS-007	82	367	34	333	0.0926431
ZS-007	83	339	25	314	0.0737463
ZS-007	84	395	26	369	0.0658228
ZS-007	85	374	30	344	0.0802139
ZS-007	86	369	29	340	0.0785908
ZS-007	87	341	20	321	0.058651
ZS-007	88	365	28	337	0.0767123
ZS-007	89	345	36	309	0.104348
ZS-007	90	343	27	316	0.0787172
ZS-007	91	377	32	345	0.0848806
ZS-007	92	371	31	340	0.083558
ZS-007	93	358	38	320	0.106145
ZS-007	94	370	36	334	0.0972973
ZS-007	95	363	46	317	0.126722
ZS-007	96	354	33	321	0.0932203
ZS-007	97	347	38	309	0.10951
ZS-007	98	367	44	323	0.119891
ZS-007	99	363	47	316	0.129477
ZS-007	100	350	45	305	0.128571
ZS-007	101	364	54	310	0.148352
ZS-007	102	361	56	305	0.155125
ZS-007	103	369	49	320	0.132791
ZS-007	104	364	49	315	0.134615
ZS-007	105	342	38	304	0.111111
ZS-007	106	359	34	325	0.0947075
ZS-007	107	361	54	307	0.149584
ZS-007	108	351	56	295	0.159544
ZS-007	109	342	50	292	0.146199
ZS-007	110	351	58	293	0.165242
ZS-007	111	382	66	316	0.172775
ZS-007	112	326	49	277	0.150307
ZS-007	113	372	87	285	0.233871
ZS-007	114	378	72	306	0.190476
ZS-007	115	344	66	278	0.19186
ZS-007	116	373	74	299	0.198391
ZS-007	117	340	71	269	0.208824
ZS-007	118	333	61	272	0.183183
ZS-007	119	333	66	267	0.198198
ZS-007	120	351	81	270	0.230769
ZS-007	121	344	79	265	0.229651
ZS-007	122	339	82	257	0.241888
ZS-007	123	363	82	281	0.225895
ZS-007	124	315	83	232	0.263492
ZS-007	125	351	94	257	0.267806
ZS-007	126	368	101	267	0.274457
ZS-007	127	347	94	253	0.270893
ZS-007	128	343	92	251	0.268222
ZS-007	129	345	82	263	0.237681
ZS-007	130	367	103	264	0.280654
ZS-007	131	361	98	263	0.271468
ZS-007	132	352	103	249	0.292614
ZS-007	133	328	103	225	0.314024
ZS-007	134	355	110	245	0.309859
ZS-007	135	320	99	221	0.309375
ZS-007	136	338	117	221	0.346154
ZS-007	137	341	121	220	0.354839
ZS-007	138	301	105	196	0.348837
ZS-007	139	349	125	224	0.358166
ZS-007	140	324	107	217	0.330247
ZS-007	141	314	109	205	0.347134
ZS-007	142	341	135	206	0.395894
ZS-007	143	324	135	189	0.416667
ZS-007	144	337	140	197	0.41543
ZS-007	145	295	130	165	0.440678
ZS-007	146	300	138	162	0.46
ZS-007	147	303	120	183	0.39604
ZS-007	148	331	143	188	0.432024
ZS-007	149	336	147	189	0.4375
ZS-007	150	308	142	166	0.461039
ZS-007	151	281	118	163	0.419929
ZS-007	152	242	104	138	0.429752
ZS-007	153	295	135	160	0.457627
ZS-007	154	289	137	152	0.474048
ZS-007	155	256	122	134	0.476562
ZS-007	156	275	132	143	0.48
ZS-007	157	294	134	160	0.455782
ZS-007	158	248	121	127	0.487903
ZS-007	159	232	111	121	0.478448
ZS-007	160	250	126	124	0.504
ZS-007	161	256	148	108	0.578125
ZS-007	162	212	106	106	0.5
ZS-007	163	251	133	118	0.52988
ZS-007	164	220	127	93	0.577273
ZS-007	165	229	129	100	0.563319
ZS-007	166	243	133	110	0.547325
ZS-007	167	181	104	77	0.574586
ZS-007	168	215	118	97	0.548837
ZS-007	169	217	116	101	0.534562
ZS-007	170	206	109	97	0.529126
ZS-007	171	191	107	84	0.560209
ZS-007	172	205	110	95	0.536585
ZS-007	173	190	118	72	0.621053
ZS-007	174	168	91	77	0.541667
ZS-007	175	157	93	64	0.592357
ZS-007	176	181	107	74	0.59116
ZS-007	177	176	115	61	0.653409
ZS-007	178	166	99	67	0.596386
ZS-007	179	143	88	55	0.615385
ZS-007	180	144	92	52	0.638889
ZS-007	181	150	92	58	0.613333
ZS-007	182	126	87	39	0.690476
ZS-007	183	140	90	50	0.642857
ZS-007	184	117	78	39	0.666667
ZS-007	185	147	87	60	0.591837
ZS-007	186	105	71	34	0.67619
ZS-007	187	117	87	30	0.74359
ZS-007	188	101	64	37	0.633663
ZS-007	189	125	89	36	0.712
ZS-007	190	95	63	32	0.663158
ZS-007	191	85	59	26	0.694118
ZS-007	192	86	66	20	0.767442
ZS-007	193	94	76	18	0.808511
ZS-007	194	86	62	24	0.72093
ZS-007	195	67	47	20	0.701493
ZS-007	196	78	53	25	0.679487
ZS-007	197	70	51	19	0.728571
ZS-007	198	67	50	17	0.746269
ZS-007	199	64	50	14	0.78125
ZS-007	200	57	41	16	0.719298
ZS-008	1	123	13	110	0.105691
ZS-008	2	56	8	48	0.142857
ZS-008	3	320	36	284	0.1125
ZS-008	4	428	51	377	0.119159
ZS-008	5	408	53	355	0.129902
ZS-008	6	440	31	409	0.0704545
ZS-008	7	477	37	440	0.0775681
ZS-008	8	455	42	413	0.0923077
ZS-008	9	511	38	473	0.074364
ZS-008	10	469	42	427	0.0895522
ZS-008	11	444	36	408	0.0810811
ZS-008	12	411	28	383	0.0681265
ZS-008	13	399	28	371	0.0701754
ZS-008	14	421	35	386	0.0831354
ZS-008	15	443	26	417	0.0586907
ZS-008	16	410	32	378	0.0780488
ZS-008	17	399	31	368	0.0776942
ZS-008	18	342	22	320	0.0643275
ZS-008	19	437	31	406	0.0709382
ZS-008	20	373	27	346	0.0723861
ZS-008	21	378	27	351	0.0714286
ZS-008	22	399	21	378	0.0526316
ZS-008	23	400	21	379	0.0525
ZS-008	24	375	25	350	0.0666667
ZS-008	25	425	21	404	0.0494118
ZS-008	26	399	28	371	0.0701754
ZS-008	27	383	22	361	0.0574413
ZS-008	28	370	24	346	0.0648649
ZS-008	29	378	25	353	0.0661376
ZS-008	30	433	18	415	0.0415704
ZS-008	31	410	30	380	0.0731707
ZS-008	32	409	16	393	0.0391198
ZS-008	33	395	24	371	0.0607595
ZS-008	34	387	16	371	0.0413437
ZS-008	35	417	29	388	0.0695444
ZS-008	36	415	30	385	0.0722892
ZS-008	37	413	24	389	0.0581114
ZS-008	38	408	19	389	0.0465686
ZS-008	39	357	21	336	0.0588235
ZS-008	40	342	25	317	0.0730994
ZS-008	41	398	24	374	0.0603015
ZS-008	42	395	23	372	0.0582278
ZS-008	43	409	23	386	0.0562347
ZS-008	44	424	26	398	0.0613208
ZS-008	45	394	23	371	0.0583756
ZS-008	46	408	32	376	0.0784314
ZS-008	47	390	23	367	0.0589744
ZS-008	48	404	26	378	0.0643564
ZS-008	49	421	24	397	0.0570071
ZS-008	50	396	39	357	0.0984848
ZS-008	51	367	15	352	0.0408719
ZS-008	52	445	23	422	0.0516854
ZS-008	53	428	29	399	0.067757
ZS-008	54	382	27	355	0.0706806
ZS-008	55	398	41	357	0.103015
ZS-008	56	403	27	376	0.0669975
ZS-008	57	393	32	361	0.0814249
ZS-008	58	381	33	348	0.0866142
ZS-008	59	349	28	321	0.0802292
ZS-008	60	434	22	412	0.0506912
ZS-008	61	379	32	347	0.0844327
ZS-008	62	408	39	369	0.0955882
ZS-008	63	377	37	340	0.0981432
ZS-008	64	356	29	327	0.0814607
ZS-008	65	370	32	338	0.0864865
ZS-008	66	383	38	345	0.0992167
ZS-008	67	383	33	350	0.0861619
ZS-008	68	371	36	335	0.097035
ZS-008	69	385	33	352	0.0857143
ZS-008	70	365	40	325	0.109589
ZS-008	71	347	30	317	0.0864553
ZS-008	72	358	39	319	0.108939
ZS-008	73	381	46	335	0.120735
ZS-008	74	373	34	339	0.0911528
ZS-008	75	393	44	349	0.111959
ZS-008	76	379	50	329	0.131926
ZS-008	77	403	41	362	0.101737
ZS-008	78	390	48	342	0.123077
ZS-008	79	392	46	346	0.117347
ZS-008	80	377	57	320	0.151194
ZS-008	81	358	53	305	0.148045
ZS-008	82	348	57	291	0.163793
ZS-008	83	362	61	301	0.168508
ZS-008	84	403	66	337	0.163772
ZS-008	85	387	70	317	0.180879
ZS-008	86	372	59	313	0.158602
ZS-008	87	359	58	301	0.16156
ZS-008	88	409	76	333	0.185819
ZS-008	89	361	66	295	0.182825
ZS-008	90	348	72	276	0.206897
ZS-008	91	368	71	297	0.192935
ZS-008	92	359	86	273	0.239554
ZS-008	93	364	79	285	0.217033
ZS-008	94	350	84	266	0.24
ZS-008	95	356	92	264	0.258427
ZS-008	96	373	82	291	0.219839
ZS-008	97	332	82	250	0.246988
ZS-008	98	371	89	282	0.239892
ZS-008	99	365	95	270	0.260274
ZS-008	100	335	85	250	0.253731
ZS-008	101	333	83	250	0.249249
ZS-008	102	358	113	245	0.315642
ZS-008	103	369	109	260	0.295393
ZS-008	104	390	133	257	0.341026
ZS-008	105	374	127	247	0.339572
ZS-008	106	378	117	261	0.309524
ZS-008	107	384	131	253	0.341146
ZS-008	108	370	137	233	0.37027
ZS-008	109	307	101	206	0.32899
ZS-008	110	340	137	203	0.402941
ZS-008	111	359	137	222	0.381616
ZS-008	112	327	133	194	0.406728
ZS-008	113	380	166	214	0.436842
ZS-008	114	367	160	207	0.435967
ZS-008	115	345	130	215	0.376812
ZS-008	116	349	130	219	0.372493
ZS-008	117	353	147	206	0.416431
ZS-008	118	342	154	188	0.450292
ZS-008	119	320	147	173	0.459375
ZS-008	120	346	179	167	0.517341
ZS-008	121	313	153	160	0.488818
ZS-008	122	339	160	179	0.471976
ZS-008	123	351	163	188	0.464387
ZS-008	124	294	148	146	0.503401
ZS-008	125	343	177	166	0.516035
ZS-008	126	351	186	165	0.529915
ZS-008	127	321	172	149	0.535826
ZS-008	128	333	193	140	0.57958
ZS-008	129	338	188	150	0.556213
ZS-008	130	351	205	146	0.584046
ZS-008	131	349	186	163	0.532951
ZS-008	132	358	204	154	0.569832
ZS-008	133	320	198	122	0.61875
ZS-008	134	322	181	141	0.562112
ZS-008	135	322	207	115	0.642857
ZS-008	136	345	217	128	0.628986
ZS-008	137	308	208	100	0.675325
ZS-008	138	294	208	86	0.707483
ZS-008	139	346	244	102	0.705202
ZS-008	140	320	217	103	0.678125
ZS-008	141	291	199	92	0.683849
ZS-008	142	338	242	96	0.715976
ZS-008	143	311	203	108	0.652733
ZS-008	144	331	235	96	0.70997
ZS-008	145	306	224	82	0.732026
ZS-008	146	294	213	81	0.72449
ZS-008	147	301	238	63	0.790698
ZS-008	148	319	233	86	0.730408
ZS-008	149	306	230	76	0.751634
ZS-008	150	290	231	59	0.796552
ZS-008	151	279	211	68	0.756272
ZS-008	152	220	180	40	0.818182
ZS-008	153	275	197	78	0.716364
ZS-008	154	292	219	73	0.75
ZS-008	155	231	184	47	0.796537
ZS-008	156	266	209	57	0.785714
ZS-008	157	274	228	46	0.832117
ZS-008	158	236	186	50	0.788136
ZS-008	159	219	182	37	0.83105
ZS-008	160	241	198	43	0.821577
ZS-008	161	230	195	35	0.847826
ZS-008	162	198	167	31	0.843434
ZS-008	163	225	181	44	0.804444
ZS-008	164	182	148	34	0.813187
ZS-008	165	204	169	35	0.828431
ZS-008	166	207	177	30	0.855072
ZS-008	167	208	176	32	0.846154
ZS-008	168	192	165	27	0.859375
ZS-008	169	203	178	25	0.876847
ZS-008	170	201	174	27	0.865672
ZS-008	171	179	153	26	0.854749
ZS-008	172	184	154	30	0.836957
ZS-008	173	161	134	27	0.832298
ZS-008	174	144	124	20	0.861111
ZS-008	175	142	125	17	0.880282
ZS-008	176	169	149	20	0.881657
ZS-008	177	131	122	9	0.931298
ZS-008	178	140	121	19	0.864286
ZS-008	179	135	116	19	0.859259
ZS-008	180	124	113	11	0.91129
ZS-008	181	118	106	12	0.898305
ZS-008	182	97	85	12	0.876289
ZS-008	183	118	105	13	0.889831
ZS-008	184	101	89	12	0.881188
ZS-008	185	116	109	7	0.939655
ZS-008	186	90	76	14	0.844444
ZS-008	187	99	88	11	0.888889
ZS-008	188	78	66	12	0.846154
ZS-008	189	98	89	9	0.908163
ZS-008	190	89	81	8	0.910112
ZS-008	191	69	64	5	0.927536
ZS-008	192	77	74	3	0.961039
ZS-008	193	79	74	5	0.936709
ZS-008	194	73	70	3	0.958904
ZS-008	195	72	69	3	0.958333
ZS-008	196	66	59	7	0.893939
ZS-008	197	58	55	3	0.948276
ZS-008	198	51	45	6	0.882353
ZS-008	199	67	65	2	0.970149
ZS-008	200	39	38	1	0.974359
ZS-009	1	128	16	112	0.125
ZS-009	2	61	7	54	0.114754
ZS-009	3	330	46	284	0.139394
ZS-009	4	424	57	367	0.134434
ZS-009	5	449	77	372	0.171492
ZS-009	6	451	44	407	0.097561
ZS-009	7	455	41	414	0.0901099
ZS-009	8	463	50	413	0.107991
ZS-009	9	490	41	449	0.0836735
ZS-009	10	471	42	429	0.089172
ZS-009	11	458	52	406	0.113537
ZS-009	12	395	26	369	0.0658228
ZS-009	13	393	23	370	0.0585242
ZS-009	14	415	29	386	0.0698795
ZS-009	15	453	28	425	0.0618102
ZS-009	16	428	33	395	0.0771028
ZS-009	17	394	23	371	0.0583756
ZS-009	18	354	18	336	0.0508475
ZS-009	19	413	28	385	0.0677966
ZS-009	20	364	19	345	0.0521978
ZS-009	21	394	22	372	0.0558376
ZS-009	22	399	22	377	0.0551378
ZS-009	23	410	22	388	0.0536585
ZS-009	24	370	26	344	0.0702703
ZS-009	25	424	26	398	0.0613208
ZS-009	26	410	24	386	0.0585366
ZS-009	27	376	25	351	0.0664894
ZS-009	28	378	20	358	0.0529101
ZS-009	29	392	24	368	0.0612245
ZS-009	30	410	20	390	0.0487805
ZS-009	31	400	23	377	0.0575
ZS-009	32	394	22	372	0.0558376
ZS-009	33	404	23	381	0.0569307
ZS-009	34	395	21	374	0.0531646
ZS-009	35	440	36	404	0.0818182
ZS-009	36	404	23	381	0.0569307
ZS-009	37	412	22	390	0.0533981
ZS-009	38	383	20	363	0.0522193
ZS-009	39	371	25	346	0.0673854
ZS-009	40	343	24	319	0.0699708
ZS-009	41	423	22	401	0.0520095
ZS-009	42	410	19	391	0.0463415
ZS-009	43	412	15	397	0.0364078
ZS-009	44	413	27	386	0.0653753
ZS-009	45	390	24	366	0.0615385
ZS-009	46	415	31	384	0.0746988
ZS-009	47	405	30	375	0.0740741
ZS-009	48	399	13	386	0.0325815
ZS-009	49	438	20	418	0.0456621
ZS-009	50	373	25	348	0.0670241
ZS-009	51	372	19	353	0.0510753
ZS-009	52	423	17	406	0.0401891
ZS-009	53	411	25	386	0.0608273
ZS-009	54	404	33	371	0.0816832
ZS-009	55	412	20	392	0.0485437
ZS-009	56	416	29	387	0.0697115
ZS-009	57	348	27	321	0.0775862
ZS-009	58	377	41	336	0.108753
ZS-009	59	377	27	350	0.071618
ZS-009	60	434	31	403	0.0714286
ZS-009	61	374	36	338	0.0962567
ZS-009	62	368	24	344	0.0652174
ZS-009	63	388	35	353	0.0902062
ZS-009	64	367	29	338	0.0790191
ZS-009	65	361	23	338	0.0637119
ZS-009	66	386	43	343	0.111399
ZS-009	67	376	32	344	0.0851064
ZS-009	68	378	32	346	0.0846561
ZS-009	69	374	25	349	0.0668449
ZS-009	70	378	31	347	0.0820106
ZS-009	71	347	33	314	0.0951009
ZS-009	72	360	35	325	0.0972222
ZS-009	73	415	43	372	0.103614
ZS-009	74	370	28	342	0.0756757
ZS-009	75	405	32	373	0.0790123
ZS-009	76	390	36	354	0.0923077
ZS-009	77	379	36	343	0.0949868
ZS-009	78	363	28	335	0.077135
ZS-009	79	411	45	366	0.109489
ZS-009	80	382	40	342	0.104712
ZS-009	81	370	42	328	0.113514
ZS-009	82	346	26	320	0.0751445
ZS-009	83	350	41	309	0.117143
ZS-009	84	388	37	351	0.0953608
ZS-009	85	397	48	349	0.120907
ZS-009	86	355	42	313	0.11831
ZS-009	87	330	39	291	0.118182
ZS-009	88	385	56	329	0.145455
ZS-009	89	372	45	327	0.120968
ZS-009	90	364	50	314	0.137363
ZS-009	91	377	44	333	0.116711
ZS-009	92	356	50	306	0.140449
ZS-009	93	378	58	320	0.153439
ZS-009	94	368	55	313	0.149457
ZS-009	95	358	55	303	0.153631
ZS-009	96	360	48	312	0.133333
ZS-009	97	336	52	284	0.154762
ZS-009	98	383	62	321	0.16188
ZS-009	99	365	69	296	0.189041
ZS-009	100	356	76	280	0.213483
ZS-009	101	366	66	300	0.180328
ZS-009	102	384	86	298	0.223958
ZS-009	103	356	70	286	0.196629
ZS-009	104	363	75	288	0.206612
ZS-009	105	366	78	288	0.213115
ZS-009	106	355	54	301	0.152113
ZS-009	107	358	70	288	0.195531
ZS-009	108	361	74	287	0.204986
ZS-009	109	323	82	241	0.25387
ZS-009	110	335	79	256	0.235821
ZS-009	111	373	114	259	0.30563
ZS-009	112	346	87	259	0.251445
ZS-009	113	386	116	270	0.300518
ZS-009	114	362	95	267	0.262431
ZS-009	115	374	105	269	0.280749
ZS-009	116	350	99	251	0.282857
ZS-009	117	351	101	250	0.287749
ZS-009	118	344	108	236	0.313953
ZS-009	119	334	100	234	0.299401
ZS-009	120	355	122	233	0.343662
ZS-009	121	340	109	231	0.320588
ZS-009	122	334	104	230	0.311377
ZS-009	123	383	130	253	0.339426
ZS-009	124	294	95	199	0.323129
ZS-009	125	361	124	237	0.34349
ZS-009	126	383	137	246	0.357702
ZS-009	127	301	92	209	0.305648
ZS-009	128	330	118	212	0.357576
ZS-009	129	349	144	205	0.412607
ZS-009	130	357	132	225	0.369748
ZS-009	131	356	121	235	0.339888
ZS-009	132	346	130	216	0.375723
ZS-009	133	331	149	182	0.450151
ZS-009	134	339	144	195	0.424779
ZS-009	135	320	144	176	0.45
ZS-009	136	371	157	214	0.423181
ZS-009	137	330	168	162	0.509091
ZS-009	138	314	128	186	0.407643
ZS-009	139	345	150	195	0.434783
ZS-009	140	333	164	169	0.492492
ZS-009	141	319	150	169	0.470219
ZS-009	142	373	196	177	0.525469
ZS-009	143	342	179	163	0.523392
ZS-009	144	349	186	163	0.532951
ZS-009	145	290	168	122	0.57931
ZS-009	146	314	164	150	0.522293
ZS-009	147	307	163	144	0.530945
ZS-009	148	338	172	166	0.508876
ZS-009	149	333	180	153	0.540541
ZS-009	150	292	181	111	0.619863
ZS-009	151	304	172	132	0.565789
ZS-009	152	243	144	99	0.592593
ZS-009	153	305	176	129	0.577049
ZS-009	154	297	151	146	0.508418
ZS-009	155	257	143	114	0.55642
ZS-009	156	293	169	124	0.576792
ZS-009	157	280	167	113	0.596429
ZS-009	158	240	153	87	0.6375
ZS-009	159	229	150	79	0.655022
ZS-009	160	252	160	92	0.634921
ZS-009	161	245	161	84	0.657143
ZS-009	162	222	141	81	0.635135
ZS-009	163	231	145	86	0.627706
ZS-009	164	234	148	86	0.632479
ZS-009	165	217	132	85	0.608295
ZS-009	166	231	142	89	0.614719
ZS-009	167	209	147	62	0.703349
ZS-009	168	196	119	77	0.607143
ZS-009	169	220	149	71	0.677273
ZS-009	170	206	131	75	0.635922
ZS-009	171	192	134	58	0.697917
ZS-009	172	213	141	72	0.661972
ZS-009	173	204	146	58	0.715686
ZS-009	174	156	103	53	0.660256
ZS-009	175	172	121	51	0.703488
ZS-009	176	176	124	52	0.704545
ZS-009	177	156	120	36	0.769231
ZS-009	178	168	114	54	0.678571
ZS-009	179	152	100	52	0.657895
ZS-009	180	161	121	40	0.751553
ZS-009	181	135	101	34	0.748148
ZS-009	182	114	86	28	0.754386
ZS-009	183	137	97	40	0.708029
ZS-009	184	128	90	38	0.703125
ZS-009	185	143	102	41	0.713287
ZS-009	186	110	85	25	0.772727
ZS-009	187	119	90	29	0.756303
ZS-009	188	93	63	30	0.677419
ZS-009	189	117	80	37	0.683761
ZS-009	190	106	82	24	0.773585
ZS-009	191	86	68	18	0.790698
ZS-009	192	87	69	18	0.793103
ZS-009	193	93	73	20	0.784946
ZS-009	194	75	59	16	0.786667
ZS-009	195	77	62	15	0.805195
ZS-009	196	86	63	23	0.732558
ZS-009	197	80	68	12	0.85
ZS-009	198	58	43	15	0.741379
ZS-009	199	69	55	14	0.797101
ZS-009	200	60	48	12	0.8
ZS-010	1	118	15	103	0.127119
ZS-010	2	58	9	49	0.155172
ZS-010	3	340	43	297	0.126471
ZS-010	4	436	48	388	0.110092
ZS-010	5	442	63	379	0.142534
ZS-010	6	453	29	424	0.0640177
ZS-010	7	450	37	413	0.0822222
ZS-010	8	455	48	407	0.105495
ZS-010	9	503	30	473	0.0596421
ZS-010	10	505	45	460	0.0891089
ZS-010	11	424	35	389	0.0825472
ZS-010	12	381	23	358	0.0603675
ZS-010	13	398	20	378	0.0502513
ZS-010	14	416	29	387	0.0697115
ZS-010	15	476	44	432	0.092437
ZS-010	16	425	32	393	0.0752941
ZS-010	17	380	27	353	0.0710526
ZS-010	18	360	27	333	0.075
ZS-010	19	412	33	379	0.0800971
ZS-010	20	361	22	339	0.0609418
ZS-010	21	382	25	357	0.065445
ZS-010	22	388	21	367	0.0541237
ZS-010	23	402	16	386	0.039801
ZS-010	24	390	26	364	0.0666667
ZS-010	25	397	26	371	0.0654912
ZS-010	26	403	16	387	0.0397022
ZS-010	27	379	23	356	0.060686
ZS-010	28	379	18	361	0.0474934
ZS-010	29	388	20	368	0.0515464
ZS-010	30	415	21	394	0.0506024
ZS-010	31	392	17	375	0.0433673
ZS-010	32	411	24	387	0.0583942
ZS-010	33	410	22	388	0.0536585
ZS-010	34	405	18	387	0.0444444
ZS-010	35	439	28	411	0.0637813
ZS-010	36	391	22	369	0.056266
ZS-010	37	401	19	382	0.0473815
ZS-010	38	428	29	399	0.067757
ZS-010	39	377	21	356	0.0557029
ZS-010	40	326	20	306	0.0613497
ZS-010	41	442	29	413	0.0656109
ZS-010	42	414	24	390	0.057971
ZS-010	43	412	18	394	0.0436893
ZS-010	44	409	30	379	0.0733496
ZS-010	45	406	27	379	0.0665025
ZS-010	46	413	36	377	0.0871671
ZS-010	47	388	24	364	0.0618557
ZS-010	48	408	22	386	0.0539216
ZS-010	49	421	18	403	0.0427553
ZS-010	50	396	32	364	0.0808081
ZS-010	51	370	22	348	0.0594595
ZS-010	52	411	18	393	0.0437956
ZS-010	53	418	23	395	0.0550239
ZS-010	54	369	17	352	0.0460705
ZS-010	55	409	17	392	0.0415648
ZS-010	56	414	17	397	0.0410628
ZS-010	57	376	19	357	0.0505319
ZS-010	58	351	23	328	0.0655271
ZS-010	59	380	27	353	0.0710526
ZS-010	60	413	21	392	0.0508475
ZS-010	61	385	23	362	0.0597403
ZS-010	62	371	24	347	0.06469
ZS-010	63	385	19	366	0.0493506
ZS-010	64	386	23	363	0.0595855
ZS-010	65	381	24	357	0.0629921
ZS-010	66	377	35	342	0.0928382
ZS-010	67	404	25	379	0.0618812
ZS-010	68	374	30	344	0.0802139
ZS-010	69	389	22	367	0.0565553
ZS-010	70	371	34	337	0.0916442
ZS-010	71	363	23	340	0.0633609
ZS-010	72	369	25	344	0.0677507
ZS-010	73	404	31	373	0.0767327
ZS-010	74	389	29	360	0.0745501
ZS-010	75	392	36	356	0.0918367
ZS-010	76	368	34	334	0.0923913
ZS-010	77	422	27	395	0.063981
ZS-010	78	377	37	340	0.0981432
ZS-010	79	391	37	354	0.0946292
ZS-010	80	371	46	325	0.123989
ZS-010	81	353	40	313	0.113314
ZS-010	82	361	29	332	0.0803324
ZS-010	83	330	24	306	0.0727273
ZS-010	84	382	34	348	0.0890052
ZS-010	85	392	42	350	0.107143
ZS-010	86	368	41	327	0.111413
ZS-010	87	376	41	335	0.109043
ZS-010	88	386	55	331	0.142487
ZS-010	89	381	45	336	0.11811
ZS-010	90	350	45	305	0.128571
ZS-010	91	355	40	315	0.112676
ZS-010	92	333	42	291	0.126126
ZS-010	93	395	59	336	0.149367
ZS-010	94	372	61	311	0.163978
ZS-010	95	352	56	296	0.159091
ZS-010	96	360	42	318	0.116667
ZS-010	97	333	52	281	0.156156
ZS-010	98	376	65	311	0.172872
ZS-010	99	387	69	318	0.178295
ZS-010	100	335	62	273	0.185075
ZS-010	101	365	72	293	0.19726
ZS-010	102	354	76	278	0.214689
ZS-010	103	357	65	292	0.182073
ZS-010	104	382	82	300	0.21466
ZS-010	105	370	92	278	0.248649
ZS-010	106	362	75	287	0.207182
ZS-010	107	346	87	259	0.251445
ZS-010	108	365	93	272	0.254795
ZS-010	109	341	92	249	0.269795
ZS-010	110	357	92	265	0.257703
ZS-010	111	359	101	258	0.281337
ZS-010	112	338	94	244	0.278107
ZS-010	113	398	126	272	0.316583
ZS-010	114	358	100	258	0.27933
ZS-010	115	354	103	251	0.29096
ZS-010	116	353	103	250	0.291785
ZS-010	117	338	86	252	0.254438
ZS-010	118	338	113	225	0.33432
ZS-010	119	307	90	217	0.29316
ZS-010	120	353	134	219	0.379603
ZS-010	121	340	121	219	0.355882
ZS-010	122	319	96	223	0.30094
ZS-010	123	367	118	249	0.321526
ZS-010	124	300	114	186	0.38
ZS-010	125	375	164	211	0.437333
ZS-010	126	369	151	218	0.409214
ZS-010	127	329	134	195	0.407295
ZS-010	128	341	137	204	0.40176
ZS-010	129	334	134	200	0.401198
ZS-010	130	335	156	179	0.465672
ZS-010	131	363	150	213	0.413223
ZS-010	132	369	163	206	0.441734
ZS-010	133	322	158	164	0.490683
ZS-010	134	331	155	176	0.468278
ZS-010	135	334	165	169	0.494012
ZS-010	136	350	164	186	0.468571
ZS-010	137	335	173	162	0.516418
ZS-010	138	305	160	145	0.52459
ZS-010	139	349	184	165	0.527221
ZS-010	140	338	181	157	0.535503
ZS-010	141	308	160	148	0.519481
ZS-010	142	337	200	137	0.593472
ZS-010	143	318	171	147	0.537736
ZS-010	144	334	192	142	0.57485
ZS-010	145	300	176	124	0.586667
ZS-010	146	307	191	116	0.62215
ZS-010	147	295	187	108	0.633898
ZS-010	148	340	201	139	0.591176
ZS-010	149	335	211	124	0.629851
ZS-010	150	295	191	104	0.647458
ZS-010	151	300	184	116	0.613333
ZS-010	152	252	171	81	0.678571
ZS-010	153	296	193	103	0.652027
ZS-010	154	296	187	109	0.631757
ZS-010	155	253	167	86	0.660079
ZS-010	156	275	179	96	0.650909
ZS-010	157	289	193	96	0.66782
ZS-010	158	238	156	82	0.655462
ZS-010	159	225	157	68	0.697778
ZS-010	160	255	177	78	0.694118
ZS-010	161	249	182	67	0.730924
ZS-010	162	233	164	69	0.703863
ZS-010	163	242	165	77	0.681818
ZS-010	164	215	149	66	0.693023
ZS-010	165	248	177	71	0.71371
ZS-010	166	222	156	66	0.702703
ZS-010	167	204	144	60	0.705882
ZS-010	168	192	145	47	0.755208
ZS-010	169	208	155	53	0.745192
ZS-010	170	197	142	55	0.720812
ZS-010	171	188	143	45	0.760638
ZS-010	172	178	127	51	0.713483
ZS-010	173	196	152	44	0.77551
ZS-010	174	163	122	41	0.748466
ZS-010	175	163	130	33	0.797546
ZS-010	176	173	136	37	0.786127
ZS-010	177	155	135	20	0.870968
ZS-010	178	154	120	34	0.779221
ZS-010	179	154	127	27	0.824675
ZS-010	180	135	116	19	0.859259
ZS-010	181	126	105	21	0.833333
ZS-010	182	103	86	17	0.834951
ZS-010	183	142	119	23	0.838028
ZS-010	184	121	95	26	0.785124
ZS-010	185	124	104	20	0.83871
ZS-010	186	114	92	22	0.807018
ZS-010	187	106	87	19	0.820755
ZS-010	188	97	78	19	0.804124
ZS-010	189	103	84	19	0.815534
ZS-010	190	99	87	12	0.878788
ZS-010	191	86	71	15	0.825581
ZS-010	192	78	72	6	0.923077
ZS-010	193	93	81	12	0.870968
ZS-010	194	81	71	10	0.876543
ZS-010	195	77	67	10	0.87013
ZS-010	196	76	63	13	0.828947
ZS-010	197	68	61	7	0.897059
ZS-010	198	57	52	5	0.912281
[truncated: 51,802 more rows]
