# Supplementary material for: Intronic position +9 and −9 are potentially splicing sites boundary from intronic variants analysis of whole exome sequencing data
Source: BMC Med Genomics. 2023 Jun 26;16:146. doi: 10.1186/s12920-023-01542-7 (PMC10291791; doi:10.1186/s12920-023-01542-7)
Supplement: Supplementary file 5 — Additional file 5. The Number Distribution of The Pass Intronic Variants. [file 12920_2023_1542_MOESM5_ESM.xlsx]

## Sheet: PASS.Intron_Var_Num
Supplementary Tables S5 The Number Distribution of The Pass Intronic Variants
Sample	Distance	PASS	Num
All	1	27750	27750
All	2	11788	11788
All	3	75540	75540
All	4	102174	102174
All	5	100955	100955
All	6	108254	108254
All	7	118901	118901
All	8	114351	114351
All	9	123696	123696
All	10	119157	119157
All	11	108647	108647
All	12	100157	100157
All	13	100425	100425
All	14	102693	102693
All	15	110793	110793
All	16	104194	104194
All	17	99260	99260
All	18	90397	90397
All	19	102088	102088
All	20	95536	95536
All	21	94968	94968
All	22	102056	102056
All	23	100743	100743
All	24	94998	94998
All	25	104739	104739
All	26	104889	104889
All	27	97746	97746
All	28	94872	94872
All	29	96562	96562
All	30	103858	103858
All	31	101429	101429
All	32	101402	101402
All	33	100792	100792
All	34	100878	100878
All	35	107826	107826
All	36	99323	99323
All	37	106400	106400
All	38	100200	100200
All	39	92830	92830
All	40	88063	88063
All	41	102173	102173
All	42	103888	103888
All	43	104277	104277
All	44	100985	100985
All	45	98211	98211
All	46	101073	101073
All	47	96909	96909
All	48	99452	99452
All	49	104737	104737
All	50	89126	89126
All	51	89566	89566
All	52	103266	103266
All	53	102167	102167
All	54	93036	93036
All	55	95306	95306
All	56	99538	99538
All	57	88174	88174
All	58	87735	87735
All	59	84948	84948
All	60	98804	98804
All	61	87763	87763
All	62	88599	88599
All	63	89735	89735
All	64	84406	84406
All	65	82736	82736
All	66	84119	84119
All	67	87697	87697
All	68	84281	84281
All	69	85218	85218
All	70	78410	78410
All	71	78881	78881
All	72	79353	79353
All	73	85101	85101
All	74	81324	81324
All	75	84370	84370
All	76	77478	77478
All	77	84481	84481
All	78	79360	79360
All	79	79952	79952
All	80	73611	73611
All	81	72341	72341
All	82	74465	74465
All	83	69794	69794
All	84	78454	78454
All	85	72723	72723
All	86	71450	71450
All	87	67978	67978
All	88	73076	73076
All	89	68461	68461
All	90	63554	63554
All	91	66961	66961
All	92	63286	63286
All	93	64397	64397
All	94	64408	64408
All	95	60010	60010
All	96	62979	62979
All	97	58924	58924
All	98	64421	64421
All	99	58727	58727
All	100	54563	54563
All	101	57554	57554
All	102	56506	56506
All	103	54772	54772
All	104	58622	58622
All	105	52108	52108
All	106	55949	55949
All	107	51529	51529
All	108	53162	53162
All	109	47483	47483
All	110	47423	47423
All	111	47276	47276
All	112	43143	43143
All	113	48148	48148
All	114	45161	45161
All	115	43209	43209
All	116	44918	44918
All	117	41045	41045
All	118	37934	37934
All	119	37624	37624
All	120	38423	38423
All	121	34355	34355
All	122	38126	38126
All	123	40309	40309
All	124	31915	31915
All	125	34595	34595
All	126	36727	36727
All	127	32808	32808
All	128	32435	32435
All	129	31126	31126
All	130	31139	31139
All	131	31936	31936
All	132	31342	31342
All	133	26194	26194
All	134	27552	27552
All	135	25046	25046
All	136	28029	28029
All	137	23932	23932
All	138	23135	23135
All	139	23608	23608
All	140	21540	21540
All	141	22759	22759
All	142	22586	22586
All	143	22048	22048
All	144	20819	20819
All	145	17614	17614
All	146	17872	17872
All	147	17080	17080
All	148	20398	20398
All	149	18352	18352
All	150	15725	15725
All	151	16241	16241
All	152	12139	12139
All	153	15603	15603
All	154	16490	16490
All	155	14069	14069
All	156	14141	14141
All	157	12511	12511
All	158	11555	11555
All	159	9828	9828
All	160	10651	10651
All	161	9567	9567
All	162	9525	9525
All	163	11352	11352
All	164	8775	8775
All	165	9183	9183
All	166	8488	8488
All	167	7902	7902
All	168	7642	7642
All	169	7616	7616
All	170	7378	7378
All	171	6401	6401
All	172	7568	7568
All	173	6615	6615
All	174	5508	5508
All	175	6008	6008
All	176	5710	5710
All	177	3429	3429
All	178	5417	5417
All	179	4993	4993
All	180	4240	4240
All	181	3539	3539
All	182	2947	2947
All	183	3529	3529
All	184	3394	3394
All	185	3481	3481
All	186	2989	2989
All	187	2999	2999
All	188	2967	2967
All	189	2841	2841
All	190	2786	2786
All	191	2476	2476
All	192	1569	1569
All	193	1755	1755
All	194	1710	1710
All	195	1398	1398
All	196	2246	2246
All	197	1107	1107
All	198	1709	1709
All	199	998	998
All	200	1117	1117
All	201	1491	1491
All	202	742	742
All	203	463	463
All	204	802	802
All	205	720	720
All	206	368	368
All	207	647	647
All	208	468	468
All	209	278	278
All	210	204	204
All	211	330	330
All	212	519	519
All	213	411	411
All	214	125	125
All	215	350	350
All	216	319	319
All	217	153	153
All	218	249	249
All	219	163	163
All	220	303	303
All	221	54	54
All	222	45	45
All	223	26	26
All	224	46	46
All	225	19	19
All	226	2	2
All	227	73	73
All	228	34	34
All	229	861	861
All	230	21	21
All	231	24	24
All	232	21	21
All	233	212	212
All	234	8	8
All	235	4	4
All	236	86	86
All	237	7	7
All	238	265	265
All	239	250	250
All	240	73	73
All	241	6	6
All	242	229	229
All	243	8	8
All	244	280	280
All	246	21	21
All	247	20	20
All	248	4	4
All	249	282	282
All	250	68	68
All	251	3	3
All	252	44	44
All	253	246	246
All	254	112	112
All	255	428	428
All	256	3	3
All	257	1	1
All	258	144	144
All	259	132	132
All	260	1	1
All	261	12	12
All	262	149	149
All	264	251	251
All	265	101	101
All	266	3	3
All	267	180	180
All	268	169	169
All	270	1	1
All	271	2	2
All	272	322	322
All	273	24	24
All	274	11	11
All	275	12	12
All	276	183	183
All	277	258	258
All	278	264	264
All	279	214	214
All	280	3	3
All	281	10	10
All	282	4	4
All	283	22	22
All	284	1	1
All	285	2	2
All	287	1	1
All	288	25	25
All	289	3	3
All	290	5	5
All	291	11	11
All	292	1	1
All	293	1	1
All	294	19	19
All	295	98	98
All	296	22	22
All	297	1	1
All	298	11	11
All	299	117	117
All	300	269	269
All	301	87	87
All	303	41	41
All	305	105	105
All	306	1	1
All	308	577	577
All	310	728	728
All	311	241	241
All	312	2	2
All	314	3	3
All	316	339	339
All	318	75	75
All	319	269	269
All	320	24	24
All	321	2	2
All	322	192	192
All	323	3	3
All	325	48	48
All	327	2	2
All	329	293	293
All	330	62	62
All	331	150	150
All	332	136	136
All	333	269	269
All	334	16	16
All	336	53	53
All	337	468	468
All	338	363	363
All	339	277	277
All	341	270	270
All	342	15	15
All	343	56	56
All	344	5	5
All	345	538	538
All	346	287	287
All	347	526	526
All	348	306	306
All	349	147	147
All	350	193	193
All	351	200	200
All	352	131	131
All	354	31	31
All	355	2	2
All	356	377	377
All	357	1	1
All	358	147	147
All	359	230	230
All	360	2	2
All	361	1	1
All	362	10	10
All	363	83	83
All	364	736	736
All	365	2	2
All	366	7	7
All	367	205	205
All	368	109	109
All	369	247	247
All	370	66	66
All	371	78	78
All	372	67	67
All	373	558	558
All	374	174	174
All	375	51	51
All	376	197	197
All	377	32	32
All	379	22	22
All	380	1	1
All	382	45	45
All	383	1	1
All	384	61	61
All	385	153	153
All	386	2	2
All	387	94	94
All	389	12	12
All	390	25	25
All	391	1	1
All	392	561	561
All	393	2	2
All	394	74	74
All	395	486	486
All	396	130	130
All	397	1	1
All	399	28	28
All	401	1	1
All	402	269	269
All	403	37	37
All	404	208	208
All	406	2	2
All	407	409	409
All	408	198	198
All	409	83	83
All	412	11	11
All	414	1	1
All	417	108	108
All	419	12	12
All	420	2	2
All	421	582	582
All	422	616	616
All	423	272	272
All	424	3	3
All	425	179	179
All	426	73	73
All	427	16	16
All	429	1	1
All	430	2	2
All	431	9	9
All	432	23	23
All	433	446	446
All	435	55	55
All	436	90	90
All	437	5	5
All	438	1	1
All	440	5	5
All	441	1	1
All	443	50	50
All	444	116	116
All	446	3	3
All	447	9	9
All	448	12	12
All	449	1	1
All	452	237	237
All	453	30	30
All	455	2	2
All	456	134	134
All	458	1	1
All	460	237	237
All	462	662	662
All	463	4	4
All	464	1	1
All	469	17	17
All	474	222	222
All	475	469	469
All	476	3	3
All	477	270	270
All	478	178	178
All	479	30	30
All	481	8	8
All	482	6	6
All	484	21	21
All	485	2	2
All	487	175	175
All	491	33	33
All	492	1	1
All	493	180	180
All	496	1	1
All	497	4	4
All	498	1	1
All	500	268	268
All	501	159	159
All	502	1	1
All	503	2	2
All	505	217	217
All	506	1	1
All	509	1	1
All	511	155	155
All	512	36	36
All	513	5	5
All	514	191	191
All	515	17	17
All	516	6	6
All	517	3	3
All	519	61	61
All	520	101	101
All	521	52	52
All	522	214	214
All	523	11	11
All	525	50	50
All	526	227	227
All	527	6	6
All	529	1	1
All	530	168	168
All	531	159	159
All	532	237	237
All	533	197	197
All	536	441	441
All	537	265	265
All	539	14	14
All	540	381	381
All	542	2	2
All	543	1	1
All	546	1	1
All	549	1	1
All	550	4	4
All	552	3	3
All	553	88	88
All	555	1	1
All	556	1	1
All	558	92	92
All	560	200	200
All	561	126	126
All	562	226	226
All	563	4	4
All	564	99	99
All	565	2	2
All	567	33	33
All	570	13	13
All	571	285	285
All	575	4	4
All	576	27	27
All	577	39	39
All	579	1	1
All	581	1	1
All	582	9	9
All	583	6	6
All	585	295	295
All	587	30	30
All	589	2	2
All	591	138	138
All	593	176	176
All	594	77	77
All	595	258	258
All	597	138	138
All	598	118	118
All	600	163	163
All	601	206	206
All	602	1	1
All	603	206	206
All	604	32	32
All	607	113	113
All	608	1	1
All	609	5	5
All	611	171	171
All	612	1	1
All	616	3	3
All	618	33	33
All	619	24	24
All	620	116	116
All	621	250	250
All	622	206	206
All	623	163	163
All	625	1	1
All	626	2	2
All	628	27	27
All	629	30	30
All	630	98	98
All	631	2	2
All	632	9	9
All	633	12	12
All	634	9	9
All	635	134	134
All	636	116	116
All	637	1	1
All	638	1	1
All	639	197	197
All	642	12	12
All	643	81	81
All	648	37	37
All	649	199	199
All	650	233	233
All	652	233	233
All	654	1	1
All	657	148	148
All	658	233	233
All	659	1	1
All	660	11	11
All	661	2	2
All	664	3	3
All	665	268	268
All	666	23	23
All	668	382	382
All	669	38	38
All	670	1	1
All	674	90	90
All	675	14	14
All	676	1	1
All	677	2	2
All	678	1	1
All	680	49	49
All	681	15	15
All	682	26	26
All	684	43	43
All	685	262	262
All	687	112	112
All	689	14	14
All	690	33	33
All	692	2	2
All	695	1	1
All	701	20	20
All	702	1	1
All	703	328	328
All	704	225	225
All	705	26	26
All	706	43	43
All	707	1	1
All	708	60	60
All	711	5	5
All	712	1	1
All	713	12	12
All	714	104	104
All	715	78	78
All	716	1	1
All	717	1	1
All	719	105	105
All	720	67	67
All	721	202	202
All	722	7	7
All	724	109	109
All	725	1	1
All	726	100	100
All	727	130	130
All	728	183	183
All	730	1	1
All	731	1	1
All	732	1	1
All	733	3	3
All	734	9	9
All	735	265	265
All	737	376	376
All	738	1	1
All	739	119	119
All	740	1	1
All	741	29	29
All	742	26	26
All	743	457	457
All	744	25	25
All	745	191	191
All	746	2	2
All	747	21	21
All	748	239	239
All	749	15	15
All	750	94	94
All	751	148	148
All	752	3	3
All	754	6	6
All	755	110	110
All	758	1	1
All	760	2	2
All	761	64	64
All	763	172	172
All	764	43	43
All	765	12	12
All	766	57	57
All	768	46	46
All	769	110	110
All	771	6	6
All	773	47	47
All	774	5	5
All	775	167	167
All	778	248	248
All	779	55	55
All	781	230	230
All	783	2	2
All	784	26	26
All	785	90	90
All	786	61	61
All	789	337	337
All	793	2	2
All	794	232	232
All	795	5	5
All	796	380	380
All	797	1	1
All	799	1	1
All	804	39	39
All	808	268	268
All	810	252	252
All	811	134	134
All	813	1	1
All	814	2	2
All	816	2	2
All	817	129	129
All	819	1	1
All	823	2	2
All	826	1	1
All	827	231	231
All	832	31	31
All	833	269	269
All	834	2	2
All	835	1	1
All	836	32	32
All	837	5	5
All	839	1	1
All	840	4	4
All	841	1	1
All	842	257	257
All	843	10	10
All	844	7	7
All	845	94	94
All	847	267	267
All	850	205	205
All	854	339	339
All	855	27	27
All	857	241	241
All	859	3	3
All	860	47	47
All	861	209	209
All	866	218	218
All	868	2	2
All	872	73	73
All	879	245	245
All	880	67	67
All	883	3	3
All	887	173	173
All	888	8	8
All	890	1	1
All	892	31	31
All	893	111	111
All	894	171	171
All	895	65	65
All	896	3	3
All	897	35	35
All	898	145	145
All	900	28	28
All	901	1	1
All	902	267	267
All	905	268	268
All	906	267	267
All	907	119	119
All	910	409	409
All	912	2	2
All	913	30	30
All	914	201	201
All	916	1	1
All	918	1	1
All	919	16	16
All	920	1	1
All	925	1	1
All	926	9	9
All	927	5	5
All	930	92	92
All	932	5	5
All	934	243	243
All	935	39	39
All	937	3	3
All	938	237	237
All	939	1	1
All	943	208	208
All	944	9	9
All	945	253	253
All	948	1	1
All	949	17	17
All	951	6	6
All	954	19	19
All	955	3	3
All	956	29	29
All	959	138	138
All	960	3	3
All	961	92	92
All	963	1	1
All	964	267	267
All	965	1	1
All	967	142	142
All	971	25	25
All	973	3	3
All	974	3	3
All	977	210	210
All	978	11	11
All	979	7	7
All	981	1	1
All	982	1	1
All	983	213	213
All	984	16	16
All	987	1	1
All	988	2	2
All	989	63	63
All	990	156	156
All	995	277	277
All	997	1	1
All	1000	269	269
All	1003	47	47
All	1004	235	235
All	1009	56	56
All	1013	2	2
All	1016	12	12
All	1019	280	280
All	1020	12	12
All	1021	32	32
All	1022	87	87
All	1025	2	2
All	1026	79	79
All	1027	63	63
All	1028	1	1
All	1031	52	52
All	1036	1	1
All	1041	94	94
All	1042	2	2
All	1044	2	2
All	1045	5	5
All	1049	5	5
All	1050	3	3
All	1051	2	2
All	1052	1	1
All	1055	3	3
All	1056	251	251
All	1063	42	42
All	1064	5	5
All	1065	178	178
All	1066	87	87
All	1068	306	306
All	1070	139	139
All	1071	3758	3758
All	1072	76	76
All	1073	1	1
All	1074	79	79
All	1077	12	12
All	1078	14	14
All	1080	47	47
All	1082	204	204
All	1083	114	114
All	1087	1	1
All	1089	146	146
All	1090	3	3
All	1091	38	38
All	1092	1	1
All	1093	120	120
All	1094	19	19
All	1095	253	253
All	1096	5	5
All	1097	189	189
All	1098	1	1
All	1102	237	237
All	1103	89	89
All	1104	217	217
All	1105	1	1
All	1106	1	1
All	1110	1	1
All	1111	195	195
All	1112	32	32
All	1113	371	371
All	1114	2	2
All	1117	1	1
All	1118	1	1
All	1119	89	89
All	1121	1	1
All	1122	1	1
All	1123	49	49
All	1124	1	1
All	1125	133	133
All	1126	119	119
All	1127	5	5
All	1130	2	2
All	1135	7	7
All	1139	3	3
All	1140	70	70
All	1141	130	130
All	1142	38	38
All	1144	62	62
All	1146	8	8
All	1148	13	13
All	1149	121	121
All	1150	98	98
All	1151	9	9
All	1152	75	75
All	1153	80	80
All	1154	12	12
All	1155	3	3
All	1158	102	102
All	1159	1	1
All	1161	25	25
All	1163	1	1
All	1165	205	205
All	1166	1	1
All	1167	4	4
All	1169	6	6
All	1170	1	1
All	1172	222	222
All	1173	377	377
All	1174	6	6
All	1175	145	145
All	1176	253	253
All	1178	21	21
All	1180	219	219
All	1183	5	5
All	1186	2	2
All	1187	1	1
All	1194	53	53
All	1196	1	1
All	1198	185	185
All	1199	17	17
All	1203	1	1
All	1207	35	35
All	1209	17	17
All	1212	185	185
All	1213	27	27
All	1214	84	84
All	1215	105	105
All	1216	345	345
All	1217	128	128
All	1221	1	1
All	1222	1	1
All	1223	10	10
All	1224	246	246
All	1225	1	1
All	1227	108	108
All	1229	1	1
All	1230	1	1
All	1232	1	1
All	1233	31	31
All	1234	1	1
All	1235	19	19
All	1236	2	2
All	1238	28	28
All	1239	69	69
All	1242	1	1
All	1246	240	240
All	1250	21	21
All	1251	3	3
All	1252	17	17
All	1254	96	96
All	1255	1	1
All	1256	2	2
All	1260	4	4
All	1261	1	1
All	1262	1	1
All	1263	186	186
All	1265	1	1
All	1266	183	183
All	1269	13	13
All	1270	14	14
All	1274	254	254
All	1275	1	1
All	1277	17	17
All	1278	122	122
All	1280	5	5
All	1283	14	14
All	1285	249	249
All	1286	1	1
All	1287	4	4
All	1292	1	1
All	1293	1	1
All	1301	172	172
All	1302	145	145
All	1310	6	6
All	1318	11	11
All	1320	2	2
All	1324	35	35
All	1328	2	2
All	1330	1	1
All	1332	5	5
All	1335	2	2
All	1336	1	1
All	1337	1	1
All	1340	54	54
All	1341	263	263
All	1342	7	7
All	1345	1	1
All	1353	21	21
All	1355	37	37
All	1356	44	44
All	1357	221	221
All	1358	185	185
All	1359	218	218
All	1360	3	3
All	1361	156	156
All	1365	5	5
All	1369	1	1
All	1375	7	7
All	1376	196	196
All	1381	1	1
All	1382	118	118
All	1387	57	57
All	1388	206	206
All	1392	1	1
All	1396	8	8
All	1399	55	55
All	1400	1	1
All	1401	60	60
All	1402	219	219
All	1403	26	26
All	1408	213	213
All	1413	1	1
All	1414	1	1
All	1417	6	6
All	1418	205	205
All	1422	265	265
All	1424	22	22
All	1431	9	9
All	1432	56	56
All	1433	62	62
All	1436	1	1
All	1439	2	2
All	1441	222	222
All	1442	164	164
All	1444	1	1
All	1447	25	25
All	1448	5	5
All	1449	1	1
All	1451	1	1
All	1453	38	38
All	1455	155	155
All	1460	10	10
All	1463	8	8
All	1467	18	18
All	1468	2	2
All	1469	4	4
All	1470	6	6
All	1471	2	2
All	1472	1	1
All	1473	261	261
All	1477	46	46
All	1478	1	1
All	1483	22	22
All	1490	1	1
All	1491	1	1
All	1495	222	222
All	1496	84	84
All	1499	1	1
All	1501	1	1
All	1502	2	2
All	1503	18	18
All	1505	1	1
All	1506	11	11
All	1507	1	1
All	1513	1	1
All	1518	1	1
All	1519	91	91
All	1520	70	70
All	1522	1	1
All	1523	27	27
All	1525	35	35
All	1526	1	1
All	1527	2	2
All	1528	138	138
All	1536	1	1
All	1538	38	38
All	1539	158	158
All	1542	131	131
All	1544	71	71
All	1545	2	2
All	1546	86	86
All	1548	2	2
All	1549	1	1
All	1550	1	1
All	1553	120	120
All	1554	232	232
All	1558	2	2
All	1562	118	118
All	1563	1	1
All	1565	206	206
All	1566	264	264
All	1568	92	92
All	1570	1	1
All	1572	2	2
All	1574	34	34
All	1575	27	27
All	1580	73	73
All	1585	3	3
All	1599	1	1
All	1601	3	3
All	1602	2	2
All	1612	1	1
All	1613	25	25
All	1614	2	2
All	1615	414	414
All	1616	267	267
All	1617	97	97
All	1625	6	6
All	1632	163	163
All	1635	1	1
All	1636	241	241
All	1638	206	206
All	1639	20	20
All	1644	1	1
All	1645	6	6
All	1647	36	36
All	1653	4	4
All	1655	1	1
All	1662	8	8
All	1664	216	216
All	1665	1	1
All	1672	1	1
All	1674	35	35
All	1677	8	8
All	1678	30	30
All	1679	92	92
All	1680	36	36
All	1684	1	1
All	1686	7	7
All	1690	268	268
All	1692	15	15
All	1698	1	1
All	1699	205	205
All	1702	1	1
All	1704	11	11
All	1706	107	107
All	1708	1	1
All	1713	47	47
All	1715	10	10
All	1726	6	6
All	1730	42	42
All	1731	10	10
All	1735	80	80
All	1747	173	173
All	1751	1	1
All	1752	33	33
All	1762	1	1
All	1772	39	39
All	1773	2	2
All	1774	1	1
All	1778	1	1
All	1781	22	22
All	1782	14	14
All	1784	266	266
All	1786	90	90
All	1791	3	3
All	1793	1	1
All	1794	38	38
All	1795	2	2
All	1797	12	12
All	1799	175	175
All	1806	211	211
All	1807	2	2
All	1813	1	1
All	1820	1	1
All	1822	1	1
All	1826	4	4
All	1827	34	34
All	1828	228	228
All	1829	1	1
All	1833	1	1
All	1835	195	195
All	1836	335	335
All	1837	95	95
All	1838	4	4
All	1839	106	106
All	1840	24	24
All	1843	1	1
All	1853	17	17
All	1857	1	1
All	1858	1	1
All	1859	1	1
All	1863	1	1
All	1884	3	3
All	1888	2	2
All	1892	5	5
All	1905	20	20
All	1911	2	2
All	1912	76	76
All	1918	1	1
All	1924	161	161
All	1925	79	79
All	1930	1	1
All	1932	2	2
All	1933	126	126
All	1939	1	1
All	1940	27	27
All	1941	256	256
All	1944	11	11
All	1946	418	418
All	1947	202	202
All	1952	85	85
All	1953	2	2
All	1957	2	2
All	1959	24	24
All	1960	82	82
All	1964	3	3
All	1966	22	22
All	1967	1	1
All	1968	3	3
All	1971	1	1
All	1980	2	2
All	1986	181	181
All	1990	118	118
All	1991	6	6
All	1992	1	1
All	1995	16	16
All	2004	1	1
All	2005	89	89
All	2010	94	94
All	2011	1	1
All	2013	226	226
All	2014	26	26
All	2015	5	5
All	2017	53	53
All	2018	177	177
All	2026	5	5
All	2027	53	53
All	2029	23	23
All	2030	96	96
All	2040	143	143
All	2041	1	1
All	2042	29	29
All	2046	154	154
All	2047	48	48
All	2048	150	150
All	2051	11	11
All	2057	29	29
All	2060	1	1
All	2062	4	4
All	2063	158	158
All	2064	252	252
All	2068	1	1
All	2069	264	264
All	2072	3	3
All	2090	290	290
All	2092	118	118
All	2100	108	108
All	2106	1	1
All	2112	175	175
All	2124	1	1
All	2140	5	5
All	2142	252	252
All	2143	3	3
All	2146	8	8
All	2147	1	1
All	2148	2	2
All	2160	268	268
All	2165	17	17
All	2171	1	1
All	2179	1	1
All	2183	2	2
All	2184	1	1
All	2189	1	1
All	2194	20	20
All	2198	1	1
All	2207	286	286
All	2210	114	114
All	2212	268	268
All	2217	2	2
All	2218	249	249
All	2222	3	3
All	2226	8	8
All	2235	473	473
All	2242	141	141
All	2252	16	16
All	2258	233	233
All	2268	19	19
All	2273	60	60
All	2279	494	494
All	2280	25	25
All	2281	415	415
All	2282	170	170
All	2287	13	13
All	2295	199	199
All	2299	79	79
All	2305	4	4
All	2306	34	34
All	2307	1	1
All	2308	2	2
All	2309	1	1
All	2312	1	1
All	2314	9	9
All	2328	126	126
All	2329	150	150
All	2330	2	2
All	2336	271	271
All	2337	1	1
All	2345	73	73
All	2348	2	2
All	2354	250	250
All	2355	11	11
All	2357	154	154
All	2364	97	97
All	2365	1	1
All	2370	22	22
All	2371	44	44
All	2373	3	3
All	2374	54	54
All	2376	1	1
All	2380	51	51
All	2382	244	244
All	2389	35	35
All	2393	36	36
All	2394	264	264
All	2402	140	140
All	2403	1	1
All	2406	3	3
All	2409	3	3
All	2413	6	6
All	2416	2	2
All	2422	1	1
All	2424	1	1
All	2427	111	111
All	2432	4	4
All	2435	2	2
All	2437	3	3
All	2438	72	72
All	2440	220	220
All	2443	1	1
All	2448	4	4
All	2451	4	4
All	2453	62	62
All	2459	16	16
All	2460	1	1
All	2461	2	2
All	2469	4	4
All	2477	6	6
All	2479	107	107
All	2481	16	16
All	2484	11	11
All	2487	78	78
All	2488	2	2
All	2499	1	1
All	2502	158	158
All	2504	69	69
All	2505	88	88
All	2507	1	1
All	2509	97	97
All	2510	255	255
All	2511	41	41
All	2514	73	73
All	2515	78	78
All	2516	4	4
All	2523	49	49
All	2525	37	37
All	2532	1	1
All	2533	2	2
All	2535	1	1
All	2536	35	35
All	2546	9	9
All	2550	2	2
All	2559	11	11
All	2561	268	268
All	2562	178	178
All	2563	2	2
All	2578	8	8
All	2579	1	1
All	2582	3	3
All	2583	1	1
All	2584	1	1
All	2589	1	1
All	2599	1	1
All	2607	125	125
All	2609	1	1
All	2613	95	95
All	2614	388	388
All	2615	28	28
All	2635	18	18
All	2641	1	1
All	2643	10	10
All	2647	43	43
All	2649	1	1
All	2650	4	4
All	2652	27	27
All	2657	106	106
All	2660	44	44
All	2670	206	206
All	2671	1	1
All	2675	19	19
All	2676	87	87
All	2682	1	1
All	2685	2	2
All	2694	1	1
All	2700	1	1
All	2704	69	69
All	2705	3	3
All	2706	2	2
All	2707	5	5
All	2708	181	181
All	2710	1	1
All	2711	110	110
All	2714	1	1
All	2721	1	1
All	2724	1	1
All	2726	1	1
All	2727	16	16
All	2736	27	27
All	2737	294	294
All	2746	15	15
All	2749	2	2
All	2752	1	1
All	2753	281	281
All	2761	14	14
All	2765	68	68
All	2767	28	28
All	2770	2	2
All	2771	55	55
All	2779	28	28
All	2781	1	1
All	2788	8	8
All	2789	105	105
All	2790	51	51
All	2794	2	2
All	2797	1	1
All	2802	13	13
All	2803	1	1
All	2804	96	96
All	2805	217	217
All	2814	31	31
All	2815	37	37
All	2816	155	155
All	2834	1	1
All	2837	19	19
All	2844	18	18
All	2846	1	1
All	2848	1	1
All	2863	25	25
All	2864	19	19
All	2869	44	44
All	2871	1	1
All	2873	2	2
All	2874	9	9
All	2880	129	129
All	2881	237	237
All	2883	1	1
All	2897	1	1
All	2904	131	131
All	2909	4	4
All	2912	76	76
All	2916	242	242
All	2918	58	58
All	2919	2	2
All	2920	33	33
All	2923	14	14
All	2968	1	1
All	2972	1	1
All	2981	88	88
All	2984	1	1
All	2986	1	1
All	2987	6	6
All	2988	14	14
All	2994	12	12
All	2996	56	56
All	3000	13	13
All	3001	3	3
All	3021	104	104
All	3022	98	98
All	3028	252	252
All	3032	1	1
All	3037	104	104
All	3039	6	6
All	3041	68	68
All	3045	252	252
All	3050	182	182
All	3051	251	251
All	3055	259	259
All	3056	159	159
All	3058	1	1
All	3072	1	1
All	3073	249	249
All	3078	190	190
All	3082	1	1
All	3083	75	75
All	3084	249	249
All	3092	139	139
All	3098	3	3
All	3099	142	142
All	3116	62	62
All	3117	97	97
All	3127	3	3
All	3131	5	5
All	3133	89	89
All	3137	1	1
All	3149	251	251
All	3154	1	1
All	3162	1	1
All	3164	1	1
All	3169	78	78
All	3177	75	75
All	3180	233	233
All	3196	2	2
All	3197	1	1
All	3229	1	1
All	3235	14	14
All	3241	1	1
All	3243	1	1
All	3253	72	72
All	3264	1	1
All	3269	231	231
All	3270	1	1
All	3274	1	1
All	3282	10	10
All	3288	26	26
All	3299	211	211
All	3312	154	154
All	3314	4	4
All	3317	6	6
All	3318	3	3
All	3320	56	56
All	3321	1	1
All	3349	2	2
All	3350	17	17
All	3369	35	35
All	3373	5	5
All	3375	186	186
All	3382	111	111
All	3389	1	1
All	3419	1	1
All	3421	11	11
All	3422	84	84
All	3425	321	321
All	3430	7	7
All	3434	1	1
All	3440	30	30
All	3443	67	67
All	3445	77	77
All	3454	10	10
All	3456	63	63
All	3467	8	8
All	3469	4	4
All	3470	6	6
All	3488	15	15
All	3490	1	1
All	3498	235	235
All	3502	13	13
All	3505	4	4
All	3533	1	1
All	3538	1	1
All	3540	2	2
All	3556	1	1
All	3562	176	176
All	3571	199	199
All	3572	1	1
All	3584	12	12
All	3585	44	44
All	3588	75	75
All	3589	80	80
All	3594	126	126
All	3595	1	1
All	3603	263	263
All	3610	176	176
All	3611	1	1
All	3620	1	1
All	3633	125	125
All	3640	13	13
All	3646	5	5
All	3647	35	35
All	3648	10	10
All	3654	17	17
All	3657	95	95
All	3660	1	1
All	3662	1	1
All	3664	150	150
All	3668	259	259
All	3672	166	166
All	3673	69	69
All	3676	1	1
All	3679	38	38
All	3683	26	26
All	3684	6	6
All	3698	1	1
All	3699	1	1
All	3706	12	12
All	3708	1	1
All	3712	1	1
All	3715	3	3
All	3726	78	78
All	3728	1	1
All	3735	1	1
All	3739	237	237
All	3741	2	2
All	3743	1	1
All	3747	2	2
All	3750	63	63
All	3753	1	1
All	3754	3	3
All	3763	31	31
All	3771	4	4
All	3774	1	1
All	3776	1	1
All	3799	184	184
All	3801	1	1
All	3802	184	184
All	3805	1	1
All	3813	255	255
All	3828	26	26
All	3841	1	1
All	3843	1	1
All	3858	1	1
All	3860	8	8
All	3875	1	1
All	3902	1	1
All	3906	3	3
All	3921	1	1
All	3923	3	3
All	3929	3	3
All	3935	1	1
All	3939	2	2
All	3944	34	34
All	3976	22	22
All	3979	1	1
All	3993	1	1
All	3996	1	1
All	4006	1	1
All	4010	1	1
All	4019	202	202
All	4020	198	198
All	4026	149	149
All	4030	11	11
All	4034	46	46
All	4039	3	3
All	4042	2	2
All	4055	19	19
All	4073	256	256
All	4078	143	143
All	4083	1	1
All	4084	3	3
All	4088	253	253
All	4090	1	1
All	4091	1	1
All	4098	1	1
All	4102	5	5
All	4103	212	212
All	4106	168	168
All	4107	18	18
All	4108	47	47
All	4117	212	212
All	4120	122	122
All	4122	1	1
All	4133	39	39
All	4138	1	1
All	4139	140	140
All	4140	7	7
All	4141	23	23
All	4143	315	315
All	4145	7	7
All	4146	20	20
All	4147	1	1
All	4148	1	1
All	4150	149	149
All	4151	38	38
All	4152	7	7
All	4154	1	1
All	4169	255	255
All	4170	1	1
All	4171	1	1
All	4173	19	19
All	4177	1	1
All	4181	2	2
All	4184	2	2
All	4188	15	15
All	4193	2	2
All	4195	1	1
All	4205	1	1
All	4206	1	1
All	4211	22	22
All	4213	22	22
All	4214	1	1
All	4216	20	20
All	4217	19	19
All	4221	50	50
All	4237	2	2
All	4243	42	42
All	4249	3	3
All	4250	8	8
All	4251	1	1
All	4263	5	5
All	4277	1	1
All	4278	22	22
All	4283	7	7
All	4297	42	42
All	4298	31	31
All	4311	16	16
All	4330	1	1
All	4387	1	1
All	4395	1	1
All	4399	12	12
All	4415	202	202
All	4417	150	150
All	4419	1	1
All	4428	1	1
All	4429	6	6
All	4435	18	18
All	4436	5	5
All	4446	5	5
All	4460	19	19
All	4468	1	1
All	4470	26	26
All	4472	84	84
All	4474	216	216
All	4476	1	1
All	4486	31	31
All	4489	1	1
All	4499	1	1
All	4522	4	4
All	4537	20	20
All	4539	3	3
All	4540	24	24
All	4542	8	8
All	4548	2	2
All	4554	85	85
All	4561	54	54
All	4575	1	1
All	4576	106	106
All	4577	1	1
All	4582	2	2
All	4587	5	5
All	4595	1	1
All	4596	19	19
All	4615	1	1
All	4620	1	1
All	4622	1	1
All	4630	18	18
All	4633	266	266
All	4636	1	1
All	4640	1	1
All	4641	73	73
All	4646	1	1
All	4654	92	92
All	4657	108	108
All	4669	9	9
All	4672	23	23
All	4673	20	20
All	4674	3	3
All	4682	1	1
All	4693	112	112
All	4694	268	268
All	4708	1	1
All	4717	8	8
All	4718	102	102
All	4724	247	247
All	4729	156	156
All	4745	258	258
All	4758	1	1
All	4767	1	1
All	4779	1	1
All	4785	9	9
All	4787	6	6
All	4803	258	258
All	4809	141	141
All	4832	1	1
All	4837	165	165
All	4841	97	97
All	4845	22	22
All	4848	2	2
All	4868	1	1
All	4877	1	1
All	4887	2	2
All	4902	1	1
All	4911	3	3
All	4920	2	2
All	4923	131	131
All	4958	1	1
All	4971	12	12
All	4972	10	10
All	4975	13	13
All	4982	21	21
All	4985	1	1
All	4994	9	9
All	4998	27	27
All	5000	1	1
All	5006	2	2
All	5015	83	83
All	5023	1	1
All	5036	2	2
All	5037	1	1
All	5041	24	24
All	5048	1	1
All	5056	158	158
All	5068	4	4
All	5093	15	15
All	5104	1	1
All	5109	2	2
All	5116	15	15
All	5125	2	2
All	5164	1	1
All	5185	1	1
All	5189	3	3
All	5193	129	129
All	5195	3	3
All	5196	1	1
All	5198	268	268
All	5213	66	66
All	5217	25	25
All	5221	7	7
All	5225	1	1
All	5229	1	1
All	5237	1	1
All	5239	1	1
All	5243	1	1
All	5253	1	1
All	5258	7	7
All	5260	250	250
All	5262	2	2
All	5263	13	13
All	5271	231	231
All	5274	155	155
All	5290	96	96
All	5294	61	61
All	5297	239	239
All	5298	17	17
All	5309	266	266
All	5311	248	248
All	5318	4	4
All	5334	159	159
All	5343	3	3
All	5344	14	14
All	5357	1	1
All	5363	3	3
All	5398	17	17
All	5412	52	52
All	5418	1	1
All	5437	2	2
All	5444	1	1
All	5446	60	60
All	5447	1	1
All	5461	95	95
All	5462	1	1
All	5469	1	1
All	5471	83	83
All	5476	23	23
All	5477	125	125
All	5486	1	1
All	5492	1	1
All	5499	1	1
All	5503	268	268
All	5533	1	1
All	5536	2	2
All	5541	1	1
All	5542	4	4
All	5545	4	4
All	5550	1	1
All	5555	1	1
All	5568	1	1
All	5573	84	84
All	5585	64	64
All	5597	1	1
All	5606	241	241
All	5633	6	6
All	5643	2	2
All	5657	51	51
All	5662	3	3
All	5681	29	29
All	5683	1	1
All	5693	13	13
All	5705	14	14
All	5717	34	34
All	5718	130	130
All	5726	1	1
All	5731	6	6
All	5732	2	2
All	5734	13	13
All	5744	1	1
All	5747	1	1
All	5750	1	1
All	5755	1	1
All	5757	3	3
All	5760	33	33
All	5767	51	51
All	5779	79	79
All	5781	25	25
All	5788	198	198
All	5791	1	1
All	5795	33	33
All	5797	8	8
All	5817	2	2
All	5819	1	1
All	5821	25	25
All	5843	93	93
All	5856	1	1
All	5860	1	1
All	5862	15	15
All	5873	2	2
All	5913	1	1
All	5915	1	1
All	5919	33	33
All	5924	1	1
All	5926	227	227
All	5931	1	1
All	5943	18	18
All	5948	1	1
All	5955	1	1
All	5975	1	1
All	5977	4	4
All	5984	263	263
All	5986	1	1
All	6003	1	1
All	6017	1	1
All	6031	2	2
All	6040	71	71
All	6045	1	1
All	6056	86	86
All	6059	1	1
All	6060	1	1
All	6063	1	1
All	6064	188	188
All	6080	1	1
All	6099	91	91
All	6108	1	1
All	6116	247	247
All	6137	1	1
All	6142	1	1
All	6146	2	2
All	6154	90	90
All	6167	2	2
All	6169	31	31
All	6175	1	1
All	6180	261	261
All	6181	3	3
All	6208	7	7
All	6212	2	2
All	6217	4	4
All	6226	1	1
All	6262	75	75
All	6278	1	1
All	6280	179	179
All	6288	1	1
All	6303	67	67
All	6311	67	67
All	6315	25	25
All	6317	1	1
All	6320	4	4
All	6353	1	1
All	6357	44	44
All	6361	15	15
All	6374	13	13
All	6396	6	6
All	6398	26	26
All	6400	25	25
All	6414	2	2
All	6417	31	31
All	6418	121	121
All	6421	1	1
All	6429	212	212
All	6431	19	19
All	6445	10	10
All	6446	141	141
All	6447	23	23
All	6448	1	1
All	6460	91	91
All	6485	1	1
All	6486	1	1
All	6504	7	7
All	6515	1	1
All	6518	18	18
All	6521	1	1
All	6522	1	1
All	6531	21	21
All	6568	1	1
All	6570	155	155
All	6573	54	54
All	6593	1	1
All	6594	32	32
All	6610	209	209
All	6633	2	2
All	6634	226	226
All	6669	1	1
All	6670	1	1
All	6675	5	5
All	6681	2	2
All	6688	1	1
All	6700	62	62
All	6708	1	1
All	6711	164	164
All	6719	1	1
All	6720	1	1
All	6752	2	2
All	6757	1	1
All	6763	52	52
All	6797	1	1
All	6799	69	69
All	6812	77	77
All	6813	122	122
All	6820	91	91
All	6832	1	1
All	6838	62	62
All	6872	1	1
All	6875	15	15
All	6886	143	143
All	6900	1	1
All	6919	1	1
All	6936	2	2
All	6938	1	1
All	6946	8	8
All	6958	2	2
All	6985	44	44
All	6995	3	3
All	7011	1	1
All	7047	60	60
All	7085	1	1
All	7086	7	7
All	7092	70	70
All	7099	1	1
All	7108	1	1
All	7114	1	1
All	7120	258	258
All	7121	109	109
All	7128	12	12
All	7141	15	15
All	7171	1	1
All	7175	6	6
All	7185	1	1
All	7188	1	1
All	7199	1	1
All	7211	1	1
All	7212	1	1
All	7220	1	1
All	7226	174	174
All	7238	8	8
All	7247	47	47
All	7270	1	1
All	7276	1	1
All	7285	117	117
All	7292	31	31
All	7294	2	2
All	7298	19	19
All	7299	14	14
All	7311	81	81
All	7313	178	178
All	7314	8	8
All	7328	1	1
All	7350	1	1
All	7357	80	80
All	7360	1	1
All	7363	1	1
All	7381	1	1
All	7382	62	62
All	7383	1	1
All	7390	1	1
All	7403	104	104
All	7435	2	2
All	7446	21	21
All	7448	24	24
All	7449	20	20
All	7450	3	3
All	7456	20	20
All	7473	1	1
All	7478	2	2
All	7487	2	2
All	7493	236	236
All	7495	8	8
All	7506	1	1
All	7514	1	1
All	7518	140	140
[truncated: 1,111 more rows]
