# Supplementary material for: Intronic position +9 and −9 are potentially splicing sites boundary from intronic variants analysis of whole exome sequencing data
Source: BMC Med Genomics. 2023 Jun 26;16:146. doi: 10.1186/s12920-023-01542-7 (PMC10291791; doi:10.1186/s12920-023-01542-7)
Supplement: Supplementary file 6 — Additional file 6. The Number Distribution of The Deleterious Intronic Variants. [file 12920_2023_1542_MOESM6_ESM.xlsx]

## Sheet: Deleterious.Intron_Var_Num
Supplementary Tables S6 The Number Distribution of The Deleterious Intronic Variants
Sample	Distance	PASS	Num
All	1	672	672
All	2	577	577
All	3	1127	1127
All	4	996	996
All	5	1464	1464
All	6	973	973
All	7	738	738
All	8	997	997
All	9	1165	1165
All	10	1193	1193
All	11	761	761
All	12	1010	1010
All	13	1012	1012
All	14	1011	1011
All	15	860	860
All	16	784	784
All	17	863	863
All	18	633	633
All	19	864	864
All	20	911	911
All	21	803	803
All	22	885	885
All	23	771	771
All	24	878	878
All	25	815	815
All	26	952	952
All	27	871	871
All	28	900	900
All	29	947	947
All	30	896	896
All	31	781	781
All	32	899	899
All	33	1047	1047
All	34	836	836
All	35	942	942
All	36	807	807
All	37	930	930
All	38	892	892
All	39	945	945
All	40	834	834
All	41	1354	1354
All	42	1084	1084
All	43	997	997
All	44	1046	1046
All	45	876	876
All	46	906	906
All	47	974	974
All	48	1070	1070
All	49	991	991
All	50	1045	1045
All	51	1162	1162
All	52	1065	1065
All	53	916	916
All	54	783	783
All	55	933	933
All	56	790	790
All	57	1075	1075
All	58	966	966
All	59	982	982
All	60	1083	1083
All	61	905	905
All	62	1077	1077
All	63	1005	1005
All	64	1080	1080
All	65	760	760
All	66	972	972
All	67	964	964
All	68	951	951
All	69	783	783
All	70	722	722
All	71	992	992
All	72	928	928
All	73	827	827
All	74	744	744
All	75	971	971
All	76	1028	1028
All	77	932	932
All	78	939	939
All	79	795	795
All	80	829	829
All	81	938	938
All	82	712	712
All	83	806	806
All	84	709	709
All	85	630	630
All	86	771	771
All	87	823	823
All	88	631	631
All	89	908	908
All	90	688	688
All	91	585	585
All	92	549	549
All	93	560	560
All	94	676	676
All	95	615	615
All	96	655	655
All	97	573	573
All	98	581	581
All	99	669	669
All	100	693	693
All	101	570	570
All	102	420	420
All	103	499	499
All	104	328	328
All	105	542	542
All	106	456	456
All	107	426	426
All	108	551	551
All	109	483	483
All	110	473	473
All	111	437	437
All	112	500	500
All	113	450	450
All	114	470	470
All	115	313	313
All	116	375	375
All	117	343	343
All	118	276	276
All	119	407	407
All	120	405	405
All	121	207	207
All	122	239	239
All	123	220	220
All	124	271	271
All	125	326	326
All	126	285	285
All	127	218	218
All	128	283	283
All	129	243	243
All	130	183	183
All	131	246	246
All	132	424	424
All	133	220	220
All	134	202	202
All	135	175	175
All	136	304	304
All	137	168	168
All	138	223	223
All	139	186	186
All	140	183	183
All	141	195	195
All	142	126	126
All	143	219	219
All	144	139	139
All	145	177	177
All	146	159	159
All	147	125	125
All	148	131	131
All	149	125	125
All	150	121	121
All	151	141	141
All	152	117	117
All	153	140	140
All	154	92	92
All	155	95	95
All	156	97	97
All	157	236	236
All	158	60	60
All	159	89	89
All	160	94	94
All	161	81	81
All	162	116	116
All	163	48	48
All	164	101	101
All	165	92	92
All	166	49	49
All	167	67	67
All	168	68	68
All	169	45	45
All	170	56	56
All	171	57	57
All	172	70	70
All	173	70	70
All	174	81	81
All	175	47	47
All	176	27	27
All	177	30	30
All	178	29	29
All	179	44	44
All	180	23	23
All	181	14	14
All	182	12	12
All	183	32	32
All	184	32	32
All	185	26	26
All	186	31	31
All	187	21	21
All	188	20	20
All	189	19	19
All	190	17	17
All	191	3	3
All	192	24	24
All	193	17	17
All	194	8	8
All	195	9	9
All	196	1	1
All	197	13	13
All	198	8	8
All	199	14	14
All	200	11	11
